# Supplementary material for: Urbanization and genetic homogenization in the medieval Low Countries revealed through a ten-century paleogenomic study of the city of Sint-Truiden
Source: Genome Biol. 2025 May 20;26:127. doi: 10.1186/s13059-025-03580-z (PMC12090598; doi:10.1186/s13059-025-03580-z)
Supplement: Supplementary file 1 — Additional file 1: Supplementary tables. [file 13059_2025_3580_MOESM1_ESM.xlsx]

## Sheet: S1 summary
Table S1: Summary description of the newly generated data.
Site	StudyID	Outlier	ArchID	Age1	Sex	zone	layer	orientation	TimeGroup	C14date	95%MeanDate	95%range	δ13C	δ15N	RawReads(M)	MappedReads(M)	coverage	endogenous_DNA	duplication_rate	readL	Damage	Het	mtContam	CI lower	CI upper	maleXContam method 1	maleXContam method 2	MtCov	mtDNAHg	mtHgQuality	YchrHg
Sint-Truiden	ST0004	.	SK0004	Adult	XX	Trudoplein	1B	ONO-WZW	I/II	.	.	.	.	.	75.0868	54.826	0.701	0.730169	0.263063	59	0.191571	0.319931	0.0049159	0.0005986	0.0152025	.	.	55.8	H2a2b3	0.7471	.
Sint-Truiden	ST0006	.	SK0006	Adult	XY	Trudoplein	1	W-O	III	626±24BP	1345	1290-1400	-20	11.7	274.887	51.5131	0.792	0.187397	0.137972	60	0.179467	0.321164	0.0096506	0.0038542	0.01938	0.0151453	0.0157468	70.1	T2e	0.8351	I1a52-L1248
Sint-Truiden	ST0007	.	SK0007	Child	XY	Trudoplein	1B	W-O	I/II	.	.	.	.	.	62.3286	1.80501	0.0186	0.0289596	0.33028	54	0.210119	.	0.0047096	0.0004108	0.01881	n.a.	n.a.	40.2	J1c2	0.898	R1b
Sint-Truiden	ST0008	.	SK0008	Adult	XX	Trudoplein	1B	W-O	II	965±24BP	1090	1020-1160	-19.9	10.5	166.028	64.7096	0.908	0.389751	0.195106	61	0.159576	0.320878	0.000257	4.26e-05	0.0053599	.	.	112	H1j	0.7224	.
Sint-Truiden	ST0009	.	SK0009	Adult	XX	Trudoplein	1B	W-O	I/II	.	.	.	.	.	104.243	87.7993	1.26	0.842257	0.196146	62	0.193081	0.316925	0.0064926	0.00089	0.0150489	.	.	74	U8a1a1a	0.9204	.
Sint-Truiden	ST0011	.	SK0011	Adult	XX	Trudoplein	1B	W-O	I/II	.	.	.	.	.	334.005	80.6777	1.18	0.241546	0.137617	57	0.146465	0.320869	0.0166951	0.00998	0.0261191	.	.	106	K1a+195	0.8557	.
Sint-Truiden	ST0019	.	SK0019	Adult	XX	Trudoplein	1B	O-W	I/II	.	.	.	.	.	67.7448	53.7756	0.662	0.793797	0.245896	57	0.164301	0.320843	0.0174183	0.0094378	0.0295795	.	.	51.5	U4c1a	0.928	.
Sint-Truiden	ST0020	.	SK0020	Adult	XX	Trudoplein	2	O-W	II	.	.	.	.	.	83.0305	23.5478	0.255	0.283604	0.337043	61	0.228099	0.326488	0.0049254	0.0010257	0.0137017	.	.	80.4	U6a1b1	0.8867	.
Sint-Truiden	ST0024	.	SK0024	Child	XY	Trudoplein	2	W-O	II	787±24BP	1250	1220-1280	-20	12.4	86.9547	30.041	0.199	0.345479	0.390791	52	0.226552	0.323599	0.0005342	7.93e-05	0.0105771	0.0193163	0.0565201	63.5	H27	0.798	R1b-U106
Sint-Truiden	ST0027	.	SK0027	Adult	XY	Trudoplein	2	W-O	II	1015±22BP	1055	990-1120	-19.6	10.8	2023.49	1164.92	10	0.575698	0.495907	62	0.195739	0.318979	0.0001769	3.08e-05	0.0035942	0.00822916	0.00616533	176	H2a1b2	0.8242	R1a1f
Sint-Truiden	ST0028	.	SK0028	Adult	XX	Trudoplein	2	W-O	II	.	.	.	.	.	67.9118	53.4844	0.582	0.787557	0.299527	57	0.208933	0.323162	0.0045022	0.0008992	0.014681	.	.	57.7	U1b2	0.9059	.
Sint-Truiden	ST0030	.	SK0030	Adult	XX	Trudoplein	2	W-O	II	.	.	.	.	.	143.142	3.17566	0.0311	0.0221854	0.237915	45	0.137683	.	0.0111891	0.0017075	0.0948854	.	.	5.92	J1c1	0.8783	.
Sint-Truiden	ST0031	.	SK0031	Child	XY	Trudoplein	2	W-O	II	.	.	.	.	.	55.3294	2.90007	0.0357	0.0524146	0.271403	57	0.173035	.	0.0013728	0.0002366	0.0260016	n.a.	n.a.	25.7	H3	0.6306	E2a1
Sint-Truiden	ST0032	.	SK0032	Adult	XY	Trudoplein	2	O-W	II	.	.	.	.	.	132.219	51.37	0.746	0.388521	0.195136	62	0.162009	0.3214	0.001196	0.000108	0.0077868	0.0252439	0.0219223	115	H6a1a9	0.9569	J2a9-Y17949
Sint-Truiden	ST0035	.	SK0035		XX	Trudoplein	3	W-O	II	.	.	.	.	.	105.619	14.2655	0.22	0.135065	0.158238	61	0.159244	0.322349	0.0031488	0.0003098	0.01913	.	.	54.6	H13a1a1	0.9136	.
Sint-Truiden	ST0036	.	SK0036		XX	Trudoplein	3	W-O	II	.	.	.	.	.	135.178	91.3439	1.36	0.675732	0.183577	63	0.19054	0.322782	0.0003945	6.54e-05	0.0065184	.	.	96.8	J2a1a1a	0.5174	.
Sint-Truiden	ST0037	.	SK0037		XY	Trudoplein	3	W-O	II	1020±24BP	1055	990-1120	-19.7	11.5	90.6389	21.6197	0.336	0.238525	0.18848	64	0.187544	0.323373	0.0076953	0.0015414	0.0165418	0.0120002	0.0133109	72.6	K1a4a1a2b	0.9595	J2a9-Y17949
Sint-Truiden	ST0038	.	SK0038		XX	Trudoplein	3	W-O	II	.	.	.	.	.	89.4316	3.03431	0.0443	0.0339289	0.158044	58	0.204863	.	0.0152726	0.0018393	0.0488003	.	.	14	T2f1a1	0.826	.
Sint-Truiden	ST0039	.	SK0039	Adult	XX	Trudoplein	3	W-O	II	940±23BP	1095	1030-1160	-19.5	11.6	50.7809	4.5398	0.0593	0.0893997	0.262071	59	0.215833	.	0.0013514	0.0002393	0.031375	.	.	17.7	H7b2	0.8478	.
Sint-Truiden	ST0040	.	SK0040	Adult	XX	Trudoplein	3	W-O	II	.	.	.	.	.	98.3049	71.209	1.1	0.724369	0.206863	67	0.188545	0.321673	0.000294	4.85e-05	0.0061745	.	.	91.8	V26	0.9197	.
Sint-Truiden	ST0041	.	SK0041		XX	Trudoplein	3	W-O	II	.	.	.	.	.	99.1955	38.0926	0.591	0.384016	0.175374	62	0.169004	0.318736	0.006654	0.0022551	0.0167876	.	.	52.9	T2b32	0.9334	.
Sint-Truiden	ST0042	.	SK0042		XY	Trudoplein	3	W-O	II	993±24BP	1075	990-1160	-20.1	10.4	160.092	102.775	1.6	0.641973	0.166895	63	0.201066	0.321309	0.0045563	0.000541	0.0134268	0.0183361	0.0186541	92.3	H1c4	0.7785	R1b1-Y86203
Sint-Truiden	ST0043	.	SK0043	Adult	XX	Trudoplein	3	W-O	I	1280±24BP	720	660-780	-19.9	11.7	144.289	76.5812	1.08	0.53075	0.193594	61	0.149769	0.324467	0.0066093	0.0025025	0.0143223	.	.	114	K1b1a1d1	0.9511	.
Sint-Truiden	ST0044	.	SK0044		XY	Trudoplein	2		II	.	.	.	.	.	125.273	16.6194	0.248	0.132666	0.150573	58	0.128105	0.340534	0.0238158	0.0131082	0.0421116	0.0673635	0.0518391	49.7	T1a1	0.9314	R1b6-S1684
Sint-Truiden	ST0045	.	SK0045	Adult	XX	Trudoplein	3	W-O	II	.	.	.	.	.	89.8379	16.7611	0.26	0.18657	0.183293	63	0.22724	0.321578	0.0133517	0.0020228	0.036319	.	.	44.1	HV22	0.7403	.
Sint-Truiden	ST0046	.	SK0046	Adult	XY	Trudoplein	3	W-O	II	820±24BP	1223	1175-1270	-19.6	11.3	106.059	30.4599	0.44	0.287197	0.190862	60	0.187677	0.323535	0.0019888	0.000187	0.0111497	0.0205877	0.0332765	50.6	J1c3e1	0.8766	R1b-M269
Sint-Truiden	ST0047	.	SK0047	Adult	XX	Trudoplein	3	W-O	II	.	.	.	.	.	97.1932	27.511	0.384	0.283054	0.216586	61	0.211669	0.322234	0.0028629	0.0002601	0.0139592	.	.	54.3	H6a1a1	0.7906	.
Sint-Truiden	ST0048	.	SK0048	Adult	XX	Trudoplein	3	W-O	II	.	.	.	.	.	123.493	95.4684	1.46	0.773066	0.142869	60	0.175182	0.321185	0.005104	0.001483	0.0129377	.	.	80.8	U5b1+16189+@16192	0.8515	.
Sint-Truiden	ST0049	.	SK0049	Adult	XX	Trudoplein	4	W-O	II	961±24BP	1090	1020-1160	-20.2	10.8	212.377	68.7697	0.941	0.323809	0.121251	53	0.200886	0.321525	0.0081658	0.0010995	0.0261252	.	.	56	HV22	0.7577	.
Sint-Truiden	ST0052	.	SK0052	Adult	XY	Trudoplein	4	W-O	II	.	.	.	.	.	102.838	68.0648	0.883	0.661866	0.305772	62	0.188787	0.320656	0.0012153	0.0001887	0.0105812	0.0203337	0.0198463	62.3	T2e	0.9171	R1b6-S497
Sint-Truiden	ST0055	.	SK0055	Child	XY	Trudoplein	4	W-O	II	.	.	.	.	.	183.234	0.788363	0.00857	0.0043025	0.37627	60	0.26267	.	0.0227767	0.0032988	0.0691311	n.a.	n.a.	11.3	J1c1b1a	0.8691	I?
Sint-Truiden	ST0056	.	SK0056	Adult	XY	Trudoplein	4	W-O	II	.	.	.	.	.	169.608	26.7409	0.315	0.157663	0.302575	57	0.149402	0.322054	0.0009234	0.0001548	0.0164403	0.0173681	0.0245151	35.5	H1h1	0.7465	I2e1
Sint-Truiden	ST0057	.	SK0057	Adult	XX	Trudoplein	4	W-O	II	.	.	.	.	.	38.7272	23.4947	0.35	0.606672	0.168814	60	0.155576	0.328368	0.0366737	0.0211648	0.0568398	.	.	38.2	H4a1c	0.8336	.
Sint-Truiden	ST0058	.	SK0058	Adult	XY	Trudoplein	4	W-O	II	.	.	.	.	.	105.691	79.7645	1.15	0.754695	0.243093	66	0.174333	0.32257	0.0059125	0.0017972	0.0145288	0.00951987	0.00902065	92.5	K2a4	0.9304	R1b-P312(xR1b2)
Sint-Truiden	ST0062	.	SK0062	Adult	XY	Trudoplein	5	W-O	I/II	.	.	.	.	.	76.1672	19.8103	0.318	0.260089	0.162204	64	0.146632	0.32425	0.0286012	0.0114835	0.0593332	0.0283546	0.0452283	29.3	H1b	0.6878	R1b6-Z330
Sint-Truiden	ST0063	.	SK0063	Child	XX	Trudoplein	5	W-O	I/II	.	.	.	.	.	112.111	56.3566	0.562	0.502687	0.213269	48	0.216489	0.321558	0.002262	0.0002575	0.0150176	.	.	98.8	H1q	0.7168	.
Sint-Truiden	ST0064	.	SK0064	Child	XY	Trudoplein	5	W-O	I/II	.	.	.	.	.	90.0928	13.4368	0.195	0.149145	0.223851	65	0.181537	0.331543	0.0007391	0.0001412	0.0118426	0.0264944	0.0330328	71.3	H1af	0.7168	R1b-M269
Sint-Truiden	ST0067	.	SK0067	Child	XY	Trudoplein	5	W-O	I/II	.	.	.	.	.	51.4712	0.867994	0.0102	0.0168637	0.347418	61	0.25998	.	0.0013648	0.000217	0.0276529	n.a.	n.a.	12.1	J2a1a1a2	0.9341	I1
Sint-Truiden	ST0069	.	SK0069	Juvenile/adult?	XX	Trudoplein	5	W-O	I/II	.	.	.	.	.	132.749	71.6384	0.819	0.539653	0.220934	55	0.143865	0.319312	0.0016166	0.0001778	0.013175	.	.	90	H1c3b	0.8901	.
Sint-Truiden	ST0070	.	SK0070	Adult	XY	Trudoplein	5	W-O	II	.	.	.	.	.	109.308	87.36	1.08	0.799213	0.293594	67	0.155188	0.319088	0.0051842	0.0005503	0.0132909	0.0130021	0.0137385	76.6	U5b2a2b1	0.9628	R1b3-Z202
Sint-Truiden	ST0071	.	SK0071	Adult	XY	Trudoplein	5	W-O	I/II	.	.	.	.	.	112.501	59.3303	0.824	0.527377	0.224082	64	0.148222	0.319265	0.0026483	0.0003302	0.0127652	0.0124725	0.0159164	62	U5a2b4	0.929	I2d10-L1198
Sint-Truiden	ST0072	.	SK0072	Adult	XY	Trudoplein	5	W-O	I/II	.	.	.	.	.	63.2193	4.82718	0.0564	0.076356	0.291362	57	0.192453	.	0.0063719	0.0006945	0.0240298	0.11938	6.6107e-05	23.3	J2a1a1a2	0.9779	R1b-M269
Sint-Truiden	ST0074	.	SK0074	Adult	XX	Trudoplein	5	W-O	I/II	.	.	.	.	.	114.647	88.9019	1.18	0.775443	0.190689	58	0.139481	0.321688	0.0061215	0.0010796	0.0146584	.	.	67.6	T2b	0.9276	.
Sint-Truiden	ST0077	.	SK0077	Adult	XY	Trudoplein	5	W-O	I/II	.	.	.	.	.	102.242	13.1024	0.164	0.128151	0.186582	53	0.132749	0.330144	0.0265377	0.0148998	0.0474578	0.0676141	0.0866578	38	J2b1a1	0.9082	I1
Sint-Truiden	ST0079	.	SK0079	Adult	XX	Trudoplein	5	W-O	I/II	.	.	.	.	.	106.897	21.6301	0.248	0.202345	0.225211	55	0.173758	0.325137	0.0006157	0.0001169	0.0099432	.	.	58.1	J1c3e1	0.8318	.
Sint-Truiden	ST0080	.	SK0080	Adult	XY	Trudoplein	5	W-O	I/II	.	.	.	.	.	156.98	122.177	1.58	0.778301	0.143451	52	0.135159	0.324143	0.0040473	0.0004564	0.0133277	0.0117564	0.0134534	72.7	H3ac	0.6949	R1b6-Z330
Sint-Truiden	ST0081	.	SK0081	Adult	XX	Trudoplein	5	W-O	I/II	.	.	.	.	.	102.614	75.8436	1.03	0.739113	0.186495	56	0.147535	0.32126	0.0077561	0.0025009	0.0165749	.	.	63	K2b1b	0.9305	.
Sint-Truiden	ST0082	.	SK0082	Adult	XY	Trudoplein	5	W-O	I/II	.	.	.	.	.	98.8181	15.8049	0.202	0.159939	0.209983	57	0.121908	0.329292	0.0185339	0.0072903	0.0375576	0.087102	0.0868999	59.3	U5a2	0.8702	I1
Sint-Truiden	ST0083	.	SK0083	Adult	XX	Trudoplein	5	W-O	I	.	.	.	.	.	139.311	76.9093	1.07	0.55207	0.159849	56	0.176644	0.323141	0.0168074	0.0086533	0.0284126	.	.	70.6	U4b1a3a	0.9278	.
Sint-Truiden	ST0084	.	SK0084	Adult	XY	Trudoplein	5	W-O	I/II	.	.	.	.	.	97.3181	35.0133	0.421	0.359782	0.235091	58	0.196938	0.318607	0.0016688	0.0002245	0.0180801	0.0212862	0.0296001	33.9	U5b2b4a	0.9017	R1b2
Sint-Truiden	ST0085	.	SK0085	Adult	XY	Trudoplein	5	W-O	I	1170±24BP	875	770-980	-19.9	9.5	124.529	104.832	1.37	0.841826	0.210491	58	0.108651	0.322414	0.0120546	0.006326	0.0219659	0.00808993	0.00649722	73.9	K1a+195	0.8747	I1j-A13397
Sint-Truiden	ST0091	.	SK0091	Adult	XY	Trudoplein	6	W-O	I/II	.	.	.	.	.	130.203	65.1545	0.884	0.500408	0.180121	57	0.124142	0.317249	0.0015654	0.0001961	0.012845	0.0114721	0.00760246	74.8	H10e	0.8095	R1b1-FGC37197
Sint-Truiden	ST0092	.	SK0092	Adult	XY	Trudoplein	6	W-O	I/II	.	.	.	.	.	200.036	84.3994	1.16	0.42192	0.141375	54	0.172255	0.322127	0.001247	0.000162	0.0112042	0.00911837	0.0106965	62.2	J2a1a1a	0.5174	R1b-U106
Sint-Truiden	ST0100	.	SK0100	Juvenile	XY	Trudoplein	6	W-O	I/II	.	.	.	.	.	55.2556	0.695198	0.00801	0.0125815	0.266839	54	0.241804	.	0.015133	0.002294	0.316004	n.a.	n.a.	5.42	H1e	0.5968	.
Sint-Truiden	ST0101	.	SK0101	Adult	XX	Trudoplein	6	W-O	I/II	.	.	.	.	.	127.746	99.1585	0.75	0.776215	0.41488	61	0.140134	0.321002	0.0059644	0.0011293	0.0138997	.	.	136	U8a1a1a	0.9361	.
Sint-Truiden	ST0102	.	SK0102	Adult	XY	Trudoplein	6	W-O	I/II	.	.	.	.	.	152.421	15.2532	0.196	0.100073	0.148446	52	0.166655	0.32425	0.0038091	0.0004857	0.0224409	0.0218254	0.023762	30.7	H1a	0.7496	R1b3-Y9087
Sint-Truiden	ST0103	.	SK0103	Adult	XX	Trudoplein	6	W-O	II	999±24BP	1075	990-1160	-19.7	11	107.354	78.4084	1.11	0.730371	0.183765	59	0.160077	0.322053	0.0014426	0.0001436	0.0098555	.	.	77.9	H6a1b2	0.9551	.
Sint-Truiden	ST0106	.	SK0106	Adult	XY	Trudoplein	6	W-O	I/II	.	.	.	.	.	54.5697	1.01198	0.0111	0.0185447	0.230919	50	0.176379	.	0.0046529	0.0008411	0.0889741	n.a.	n.a.	8.45	H20b	0.7007	IJ?
Sint-Truiden	ST0119	.	SK0119	Adult	XY	Groenmarkt-1	1	W-O	IV	.	.	.	.	.	144.703	71.1411	0.977	0.491634	0.151496	56	0.187492	0.318049	0.004891	0.0010513	0.0129186	0.0148151	0.0113577	69.5	J1c3	0.9283	R1b6-Z159
Sint-Truiden	ST0121	.	SK0121	Adult	XX	Groenmarkt-1	1	W-O	IV	200±22BP	1803	1650-1955	-19.7	11.1	101.735	41.4079	0.516	0.407017	0.214514	56	0.137329	0.324191	0.0118386	0.003737	0.0264086	.	.	81.9	H2a	0.6023	.
Sint-Truiden	ST0128	.	SK0128	Adult	XX	Trudoplein	7	W-O	I	.	.	.	.	.	86.294	33.8788	0.366	0.392598	0.209757	49	0.119363	0.323717	0.0039826	0.0004234	0.0191355	.	.	41.9	H18	0.8601	.
Sint-Truiden	ST0129	.	SK0129	Adult	XY	Trudoplein	7	W-O	I	.	.	.	.	.	114.022	52.6709	0.588	0.461937	0.187452	49	0.09233	0.320801	0.017491	0.0079459	0.032473	0.0188291	0.0210739	52	U5a1a1	0.9262	J2a-Y13341
Sint-Truiden	ST0132	.	SK0132	Adult	XX	Trudoplein	7	W-O	I	1161±23BP	875	770-980	-20.1	9.3	133.925	93.2097	1.04	0.695983	0.193571	50	0.142229	0.319374	0.0034407	0.0003353	0.0124941	.	.	85.3	H2a1b	0.732	.
Sint-Truiden	ST0136	.	SK0136	Adult	XX	Trudoplein	7	W-O	I	.	.	.	.	.	123.661	96.8931	0.943	0.783537	0.263018	53	0.117634	0.320816	0.0242524	0.0152965	0.0372412	.	.	58	T2b	0.8372	.
Sint-Truiden	ST0139	PC outlier	SK0139	Adult	XY	Trudoplein	7	W-O	I	.	.	.	.	.	132.322	73.6095	0.832	0.556292	0.157499	48	0.109438	0.321305	0.028284	0.018706	0.0416556	0.0221768	0.0208888	49.9	K1a4a1b	0.9391	R1b2-DF5
Sint-Truiden	ST0140	.	SK0140	Adult	XY	Trudoplein	7	W-O	I	1129±25BP	885	770-1000	-19.9	9.7	117.165	67.5416	0.831	0.576466	0.219248	57	0.149683	0.322501	0.0177093	0.0098157	0.0294612	0.0177628	0.0230011	52.4	K1a4a1	0.9068	R1b9
Sint-Truiden	ST0141	.	SK0141	Adult	XX	Trudoplein	7	W-O	II	931±23BP	1100	1030-1170	-19.8	9.4	327.552	96.3028	1.04	0.294008	0.284429	58	0.14758	0.319458	0.0047108	0.0006723	0.0131895	.	.	64.1	U5a1a1d1	0.909	.
Sint-Truiden	ST0146	.	SK0146	Adult	XY	Groenmarkt-1	2	W-O	IV	.	.	.	.	.	87.5395	66.6165	0.952	0.760988	0.196572	60	0.115047	0.322715	0.0003382	6.02e-05	0.0069422	0.00657186	0.005025	71	H2a1e1a1	0.8347	I1
Sint-Truiden	ST0156	.	SK0156	Adult	XX	Groenmarkt-1	2	W-O	IV	234±21BP	1793	1630-1955	-19.1	12	92.5761	20.5696	0.235	0.222192	0.208043	53	0.11533	0.319998	0.0056337	0.0005817	0.0341445	.	.	19.5	I3a	0.8083	.
Sint-Truiden	ST0160	.	SK0160	Adult?	XX	Groenmarkt-1	2	W-O	IV	.	.	.	.	.	97.4162	74.9868	1.08	0.769757	0.192582	61	0.081614	0.323695	0.0043928	0.0005697	0.0129014	.	.	95.9	W	0.8684	.
Sint-Truiden	ST0162	.	SK0162	Adult	XY	Trudoplein	8	W-O	I	1164±24BP	875	770-980	-19.9	10	160.718	50.4118	0.513	0.313667	0.239076	51	0.132262	0.322058	0.0021404	0.0002325	0.0146997	6.6107e-05	6.6107e-05	48.8	U4c2a	0.8976	R1b2-FGC43417
Sint-Truiden	ST0186	.	SK0186	Adult	XX	Groenmarkt-1	2	N-Z	IV	186±22BP	1803	1650-1955	-19.7	11.2	128.787	71.497	1.05	0.555159	0.195078	63	0.141475	0.321389	0.0014104	0.0002011	0.0117354	.	.	103	H1a1	0.8359	.
Sint-Truiden	ST0206	.	SK0206	Adult	XY	Groenmarkt-1	3	W-O	IV	.	.	.	.	.	85.4346	9.41268	0.112	0.110174	0.155534	50	0.120165	0.318579	0.012888	0.0021297	0.0482781	6.6107e-05	6.6107e-05	15.9	I1a1	0.817	I2d10-Z170
Sint-Truiden	ST0218	.	SK0218	Child	XX	Groenmarkt-1	3	W-O	IV	.	.	.	.	.	119.115	20.2349	0.288	0.169877	0.108751	54	0.117686	0.323639	0.0005483	8.8e-05	0.0099103	.	.	56.3	H1u1	0.7139	.
Sint-Truiden	ST0219	.	SK0219	Adult	XX	Groenmarkt-1	3	W-O	IV	198±22BP	1803	1650-1955	-19.7	11.1	137.566	82.0504	1.21	0.596443	0.172855	61	0.100665	0.321738	0.0067745	0.0012873	0.0163833	.	.	72.9	HV6	0.7793	.
Sint-Truiden	ST0223	.	SK0223	Adult	XX	Groenmarkt-1	3	W-O	IV	.	.	.	.	.	106.617	64.5222	0.933	0.605179	0.174518	59	0.130183	0.324075	0.0007331	0.0001337	0.01013	.	.	63.4	H2a1	0.8115	.
Sint-Truiden	ST0232	.	SK0232	Juvenile/Adult	XX	Groenmarkt-1	3	W-O	IV	.	.	.	.	.	43.8611	0.725794	0.00672	0.0165475	0.122262	44	0.186388	.	0.0476664	0.0098814	0.248985	.	.	1.67	K1a1b2a1	0.6362	.
Sint-Truiden	ST0246	.	SK0246	Adult	XX	Groenmarkt-1	3	W-O	IV	210±23BP	1795	1640-1950	-19.8	9.6	128.823	80.0456	0.833	0.621359	0.155092	43	0.154255	0.324172	0.0103381	0.0011742	0.0360322	.	.	41.5	H	0.6385	.
Sint-Truiden	ST0251	.	SK0251	Adult	XX	Groenmarkt-1	3	W-O	IV	.	.	.	.	.	128.419	95.5147	1.29	0.743774	0.200186	60	0.178167	0.324259	0.0106842	0.0049811	0.0179492	.	.	122	T2b7a1	0.9126	.
Sint-Truiden	ST0253	.	SK0253	Adult	XX	Groenmarkt-1	4	W-O	IV	.	.	.	.	.	91.9259	74.849	1	0.814231	0.225277	60	0.139087	0.323307	0.0115658	0.0051848	0.0215167	.	.	82.4	U5b2a2b	0.9342	.
Sint-Truiden	ST0273	.	SK0273	Adult	XY	Groenmarkt-1	4	W-O	IV	251±25BP	1738	1520-1955	-20.1	10.8	88.2733	28.8999	0.411	0.327391	0.200115	61	0.0885486	0.347051	0.0137986	0.0064339	0.0227151	0.105121	0.14409	112	J1c15	0.8594	R1b-M269
Sint-Truiden	ST0277	.	SK0277	Adult	XY	Groenmarkt-1	4	W-O	IV	.	.	.	.	.	92.1762	66.3589	0.961	0.719914	0.191622	60	0.0949108	0.317313	0.0002361	4e-05	0.0059728	0.0060828	0.0038435	99.3	H67a	0.7801	T1a1
Sint-Truiden	ST0280	.	SK0280	Adult	XY	Groenmarkt-1	4	W-O	IV	.	.	.	.	.	120.632	6.37352	0.0597	0.0528343	0.372062	54	0.128159	.	0.0365678	0.0144891	0.0769765	6.6107e-05	6.6107e-05	14.7	T2g	0.7709	R1b
Sint-Truiden	ST0287	.	SK0287	Adult	XX	Groenmarkt-1	4	W-O	IV	.	.	.	.	.	99.5362	41.6026	0.624	0.417965	0.199678	64	0.113265	0.319143	0.0036079	0.0002683	0.012818	.	.	79.9	U4b1a4	0.9026	.
Sint-Truiden	ST0292	.	SK0292	Adult	XY	Groenmarkt-1	4	W-O	III/IV	307±23BP	1570	1490-1650	-19.8	11.6	95.1339	73.943	1.03	0.777252	0.205927	60	0.136322	0.318361	0.0012754	0.000141	0.0086162	0.00988107	0.00653459	66.8	U6a3b	0.9313	I2d10-CTS7618
Sint-Truiden	ST0298	.	SK0298	Adult	XY	Groenmarkt-1	4	W-O	IV	.	.	.	.	.	101.787	41.2631	0.592	0.405386	0.197064	62	0.135606	0.325763	0.0058859	0.0010214	0.01413	0.0133188	0.0109565	70.4	H4a1a1a2	0.8604	I2d10-Y11229
Sint-Truiden	ST0299	.	SK0299	Adult	XX	Groenmarkt-1	4	W-O	IV	.	.	.	.	.	88.2711	72.7503	1	0.824169	0.199825	59	0.189958	0.323165	0.0001911	2.95e-05	0.004236	.	.	100	J2a1a1a	0.5174	.
Sint-Truiden	ST0303	.	SK0303	Adult	XY	Groenmarkt-1	4	W-O	IV	.	.	.	.	.	11.5968	8.42954	0.102	0.726888	0.295728	59	0.194768	0.33831	0.014516	0.0039797	0.0297669	0.0731	0.0414662	60.2	J1c2	0.9065	T1a-L208
Sint-Truiden	ST0321	.	SK0321	Adult	XY	Groenmarkt-1	4	W-O	IV	.	.	.	.	.	104.615	76.3024	1.05	0.729368	0.222833	62	0.139068	0.318916	0.00031	4.82e-05	0.0067545	0.00762595	0.0098512	96.1	H23	0.7716	R1b1-Y24531
Sint-Truiden	ST0323	.	SK0323	Adult	XY	Groenmarkt-1	4	W-O	IV	169±23BP	1805	1660-1950	-19.4	12.2	95.4851	43.3514	0.666	0.454012	0.199197	65	0.100595	0.318764	0.0011104	0.0001468	0.0120313	0.00851258	0.00767643	60.1	HV6	0.7793	R1b-xU106
Sint-Truiden	ST0339	.	SK0339	Adult	XX	Groenmarkt-1	5	W-O	III/IV	.	.	.	.	.	98.1984	14.6225	0.215	0.148908	0.205032	63	0.134956	0.327141	0.01987	0.0055984	0.0510689	.	.	26.4	H1n+146	0.7986	.
Sint-Truiden	ST0340	.	SK0340	Adult	XY	Groenmarkt-1	5	W-O	III/IV	.	.	.	.	.	109.349	12.6466	0.154	0.115654	0.182069	53	0.124078	0.326849	0.0264312	0.0130536	0.0498959	0.0692987	0.0838582	32.5	U2e1g	0.944	R1b-P312
Sint-Truiden	ST0348	.	SK0348	Adult	XX	Groenmarkt-1	4	W-O	IV	.	.	.	.	.	149.355	75.089	1.04	0.502756	0.173954	58	0.142157	0.318298	0.0034004	0.0003781	0.0132644	.	.	76.9	H1a1	0.8014	.
Sint-Truiden	ST0372	.	SK0372	Adult	XY	Groenmarkt-1	5	W-O	III/IV	.	.	.	.	.	107.753	85.8643	1.16	0.796864	0.198743	59	0.140642	0.323001	0.0039977	0.0005671	0.0108986	0.00971895	0.0139991	87.5	K1c1b	0.8906	R1b-P312(xR1b2)
Sint-Truiden	ST0388	.	SK0388	Adult	XY	Groenmarkt-1	5	W-O	IV	219±24BP	1798	1640-1955	-19.6	11.4	122.717	95.2657	1.18	0.776303	0.219031	58	0.124991	0.321334	0.0069092	0.0026097	0.016264	0.0306872	0.0285621	82	H7a1	0.813	R1b-P312(xR1b2)
Sint-Truiden	ST0398	.	SK0398	Juvenile	XY	Groenmarkt-1	5	W-O	III/IV	429±23BP	1458	1425-1490	-19.4	11.2	53.1416	5.01538	0.0572	0.0943776	0.268067	54	0.0975234	.	0.0094653	0.0012299	0.0342784	6.6107e-05	6.6107e-05	18.2	T1a1	0.9087	R1b-P312
Sint-Truiden	ST0400	.	SK0400	Adult	XX	Groenmarkt-1	5	W-O	III/IV	.	.	.	.	.	98.5641	40.5271	0.551	0.411175	0.199159	58	0.0999845	0.319595	0.0099323	0.0027192	0.021624	.	.	55.6	T2	0.9334	.
Sint-Truiden	ST0404	.	SK0404	Adult	XX	Groenmarkt-1	5	W-O	III	504±23BP	1423	1400-1445	-20	11.3	66.9195	4.31149	0.0607	0.0644279	0.131911	55	0.111486	.	0.004733	0.0006134	0.0295449	.	.	17.6	H13a2b	0.7718	.
Sint-Truiden	ST0415	.	SK0415	Adult	XY	Groenmarkt-1	5	W-O	III/IV	239±26BP	1735	1520-1950	-19.3	11.5	107.32	85.8125	1.23	0.799592	0.141875	57	0.14762	0.322044	0.0080065	0.0023858	0.0196548	0.0133867	0.0138413	87.3	HV0a	0.7966	R1b1-PF7623
Sint-Truiden	ST0422	.	SK0422	Adult	XY	Groenmarkt-1	5	ZWW-NOO	III/IV	.	.	.	.	.	106.805	67.0436	0.957	0.62772	0.155839	58	0.143804	0.322586	0.012838	0.0062463	0.0215558	0.0122238	0.00976726	89.9	T1a2a	0.963	I1
Sint-Truiden	ST0444	.	SK0444	Adult	XX	Groenmarkt-1	6	W-O	III/IV	.	.	.	.	.	18.2378	12.6656	0.15	0.69447	0.287538	57	0.146702	0.314433	0.0004988	8.28e-05	0.0111443	.	.	42	H5a3a2	0.9472	.
Sint-Truiden	ST0475	.	SK0475	Adult	XY	Groenmarkt-1	6	W-O	III/IV	.	.	.	.	.	81.1657	15.7281	0.218	0.193777	0.169619	58	0.131429	0.320913	0.0074287	0.0025335	0.0231104	0.0198949	0.0131556	55.5	V	0.8314	J1b8
Sint-Truiden	ST0484	.	SK0484	Adult	XX	Groenmarkt-1	6	W-O	IV	.	.	.	.	.	110.799	92.4932	1	0.834782	0.318287	63	0.116778	0.318661	0.021198	0.0131091	0.0329152	.	.	66.7	T2b19	0.9336	.
Sint-Truiden	ST0485	.	SK0485	Adult	XX	Groenmarkt-1	6	W-O	III/IV	.	.	.	.	.	105.546	79.6784	0.894	0.754918	0.273203	60	0.163529	0.324267	0.0002473	4.09e-05	0.0050032	.	.	83.2	H11	0.6863	.
Sint-Truiden	ST0528	.	SK0528	Adult	XX	Groenmarkt-1	6	W-O	III/IV	.	.	.	.	.	72.0515	14.0586	0.191	0.195119	0.158372	55	0.0822883	0.32103	0.0094988	0.0021618	0.0284844	.	.	41.1	H5a6	0.8982	.
Sint-Truiden	ST0552	.	SK0552	Juvenile	XY	Groenmarkt-1	7	W-O	III/IV	.	.	.	.	.	80.0751	18.6192	0.254	0.232522	0.137189	54	0.0765884	0.323275	0.0164732	0.0030762	0.042946	0.0550692	0.0497413	27	H3	0.7177	I2d10-Z170
Sint-Truiden	ST0557	.	SK0557	Adult	XY	Groenmarkt-1	7	W-O	III/IV	.	.	.	.	.	39.1882	16.2231	0.172	0.413979	0.273241	51	0.105387	0.328099	0.0275256	0.0082883	0.073801	0.0251584	0.0392883	16.7	H+195	0.5999	R1b-M269
Sint-Truiden	ST0563	.	SK0563	Adult	XX	Groenmarkt-1	7	W-O	IV	171±20BP	1808	1660-1955	-19.4	11.4	104.017	15.0481	0.135	0.144669	0.230218	47	0.147484	0.315799	0.0009458	0.0001555	0.0215397	.	.	19.7	H7	0.6872	.
Sint-Truiden	ST0572	.	SK0572	Adult	XY	Groenmarkt-1	7	W-O	III	621±24BP	1348	1295-1400	-19.9	11.4	86.9341	51.0004	0.698	0.586656	0.157066	56	0.120768	0.318753	0.0102931	0.0023937	0.024409	0.0154918	0.0134446	52.5	V3c	0.8895	R1b3-PF6566
Sint-Truiden	ST0611	.	SK0611	Adult	XY	Groenmarkt-1	8	W-O	III	634±25BP	1345	1290-1400	-19.8	10.6	103.062	53.3624	0.694	0.51777	0.149821	53	0.0909976	0.322393	0.0004331	7.19e-05	0.0094963	0.0158159	0.0149903	42.2	H49a	0.8011	R1b21-FGC864
Sint-Truiden	ST0632	.	SK0632	Adult	XY	Groenmarkt-1	8	W-O	III	180±25BP	1800	1650-1950	-19.3	11.7	77.0389	29.5183	0.375	0.383162	0.201543	57	0.0754738	0.317117	0.0007561	0.000135	0.0106713	0.0199921	0.0200804	50.8	H1e1a	0.7161	R1b6-S497
Sint-Truiden	ST0650	.	SK0650	Juvenile/Adult	XX	Groenmarkt-1	8	N-Z	III	.	.	.	.	.	45.7244	16.4356	0.162	0.35945	0.272414	48	0.0973697	0.326556	0.0138488	0.0043791	0.0316361	.	.	43.7	H1a1	0.7882	.
Sint-Truiden	ST0657	.	SK0657	Adult	XY	Groenmarkt-1	8	W-O	III	627±21BP	1348	1295-1400	-19.9	10.8	111.686	94.7132	1.37	0.848032	0.178261	60	0.124245	0.319019	0.005591	0.0015265	0.0155806	0.0117993	0.0112695	76.3	H1a	0.6732	R1b9
Sint-Truiden	ST0706	.	SK0706	Adult	XX	Groenmarkt-1	9	W-O	III	.	.	.	.	.	107.529	70.2514	0.939	0.653323	0.151062	54	0.156758	0.323277	0.000366	5.19e-05	0.0077622	.	.	69.5	H6a1b	0.8604	.
Sint-Truiden	ST0711	.	SK0711	Adult	XX	Groenmarkt-1	9	W-O	III	.	.	.	.	.	137.229	48.9435	0.252	0.356656	0.541612	53	0.157727	0.324159	0.0123269	0.0050385	0.0243774	.	.	57	T2g1	0.8654	.
Sint-Truiden	ST0712	.	SK0712	Adult	XX	Groenmarkt-1	9	W-O	III	.	.	.	.	.	104.459	89.6767	1.28	0.85849	0.163097	58	0.123637	0.322045	0.0005194	9.49e-05	0.0070355	.	.	80.5	N1b1a2	0.9296	.
Sint-Truiden	ST0719	.	SK0719	Adult	XY	Groenmarkt-1	9	W-O	III	896±21BP	1130	1040-1220	-19.7	10.6	123.553	101.704	1.42	0.823161	0.155741	57	0.150759	0.320589	0.0003313	5.39e-05	0.0063363	0.0118174	0.0128069	87.5	J2a1a1a	5.5192	I1d73-FGC21584
Sint-Truiden	ST0725	.	SK0725	Adult	XY	Groenmarkt-1	9	W-O	III	702±23BP	1330	1270-1390	-19.4	10.6	90.8082	43.3604	0.591	0.477495	0.147541	54	0.0754506	0.320162	0.0120669	0.0033338	0.0287998	0.00624977	0.00821293	40.6	H1b1	0.7651	R1b-L51
Sint-Truiden	ST0727	.	SK0727	Adult	XY	Groenmarkt-1	9	W-O	III	.	.	.	.	.	124.628	101.366	1.28	0.813348	0.213272	59	0.140266	0.322202	0.0213138	0.0130766	0.0309115	0.00887425	0.00727287	124	U2e1	0.9458	R1b17
Sint-Truiden	ST0731	.	SK0731	Adult	XY	Groenmarkt-1	9	W-O	III	.	.	.	.	.	40.4598	0.07886	0.00106	0.0019491	0.138093	53	0.157256	.	.	.	.	n.a.	n.a.	1.38	HV0a	0.5601	.
Sint-Truiden	ST0735	.	SK0735	Adult	XY	Groenmarkt-1	9	W-O	III	642±25BP	1340	1280-1400	-19.5	10.8	678.824	419.912	3.74	0.618588	0.435743	55	0.078783	0.323814	0.00028	5.2e-05	0.0046263	0.00420455	0.00328785	117	U6a1b1	0.8867	R1b6-S25738
Sint-Truiden	ST0769	.	SK0769	Adult	XX	Groenmarkt-1	9	W-O	III	678±26BP	1330	1270-1390	-19.5	12.9	1258.15	573.998	4.4	0.456226	0.561919	62	0.0710504	0.318548	0.0012134	0.000107	0.0051586	.	.	152	T1a2a	0.9594	.
Sint-Truiden	ST0774	.	SK0774	Adult	XY	Groenmarkt-1	9	W-O	III	711±21BP	1325	1270-1380	-20.1	11.1	251.519	11.8286	0.142	0.0470288	0.0745826	45	0.116896	0.319147	0.0071509	0.0007855	0.0354287	0.0407009	0.0285048	18.9	H2a2a1	0.5	R1b-M269
Sint-Truiden	ST0784	.	SK0784	Adult	XY	Groenmarkt-1	9	W-O	III	640±26BP	1340	1280-1400	-20.4	10.9	112.879	74.9039	1	0.663579	0.150525	55	0.107959	0.320702	0.0003468	5.24e-05	0.006784	0.0068523	0.005623	76.9	H1e	0.8505	I1
Sint-Truiden	ST0785	.	SK0785	Juvenile	XY	Groenmarkt-1	9	W-O	III	.	.	.	.	.	257.984	6.27201	0.0724	0.0243116	0.0725903	44	0.164882	.	0.0060804	0.0004861	0.0271167	6.6107e-05	6.6107e-05	34.9	X2c1	0.8919	R1b-M269
Sint-Truiden	ST0786	.	SK0786	Adult	XY	Groenmarkt-1	9	W-O	III	.	.	.	.	.	175.539	85.0728	1.04	0.484636	0.0928725	48	0.147958	0.321096	0.0014848	0.0001912	0.0077766	0.00401921	0.00288542	91.7	H5	0.6632	R1b-xU106
Sint-Truiden	ST0808	.	SK0808	Adult	XY	Groenmarkt-2	1	NW-ZO!	IV	204±21BP	1803	1650-1955	-19.5	11.5	127.299	79.2345	1.04	0.62243	0.186293	57	0.0861321	0.320533	0.0043216	0.000639	0.0131877	0.00669055	0.00389446	93.1	H3	0.709	R1b6-FGC15332
Sint-Truiden	ST0815	.	SK0815	Juvenile	XX	Groenmarkt-1	10	W-O	III	662±24BP	1335	1280-1390	-20	11.2	199.436	16.992	0.245	0.0852003	0.197821	60	0.0650266	0.321503	0.0011595	0.0002189	0.015991	.	.	48.7	X2b+226	0.9283	.
Sint-Truiden	ST0830	.	SK0830	Adult	XY	Groenmarkt-1	10	W-O	III	.	.	.	.	.	167.888	30.2905	0.413	0.180421	0.0985995	51	0.106689	0.318826	0.0006593	0.000116	0.0124724	0.00192282	0.00865781	48.9	H1e	0.719	E2b-M84
Sint-Truiden	ST0832	.	SK0832	Adult	XY	Groenmarkt-1	10	W-O	III	677±24BP	1330	1270-1390	n.a	11.3	213.163	27.804	0.35	0.130435	0.0782659	47	0.0941022	0.321185	0.0102387	0.0027192	0.0278393	0.00285851	0.00166951	29.9	H2a1b2	0.7754	I1
Sint-Truiden	ST0837	.	SK0837	Adult	XX	Groenmarkt-1	10	W-O	III	786±26BP	1250	1220-1280	-20.1	10.7	122.196	51.6495	0.668	0.422676	0.0797991	48	0.149591	0.322286	0.0117006	0.0041818	0.0228369	.	.	49	T1a1	0.8829	.
Sint-Truiden	ST0851	.	SK0851	Adult	XX	Groenmarkt-1	10	W-O	III	625±21BP	1348	1295-1400	-19.9	10.1	145.935	47.2195	0.704	0.323564	0.106262	57	0.093051	0.320868	0.0005351	0.0001039	0.0109637	.	.	67.3	HV16	0.8346	.
Sint-Truiden	ST0871	.	SK0871	Adult	XY	Groenmarkt-1	10	W-O	III	635±24BP	1345	1290-1400	-19.9	9.3	113.833	75.9291	0.969	0.667023	0.145294	52	0.139213	0.321401	0.0075916	0.0018312	0.0167015	0.00648619	0.00594849	65.8	K1c1	0.8815	R1b6-S4060
Sint-Truiden	ST0880	.	SK0880	Child	XX	Groenmarkt-1	10	W-O	III	.	.	.	.	.	74.4444	6.86495	0.0973	0.0922159	0.22172	64	0.035642	.	0.0202347	0.0047327	0.0517217	.	.	17.6	HV0f	0.7987	.
Sint-Truiden	ST0892	.	SK0892	Adult	XX	Groenmarkt-2	1	W-O	III/IV	337±21BP	1555	1470-1640	-19.9	10	138.14	104.678	0.914	0.757771	0.404741	63	0.160463	0.320521	0.0045023	0.00075	0.0121042	.	.	106	U3a1c	0.9438	.
Sint-Truiden	ST0943	.	SK0943	Child	XX	Groenmarkt-1	11	NWW-ZOO	II	.	.	.	.	.	32.3964	0.831499	0.00762	0.0256664	0.374872	54	0.137069	.	0.005628	0.0006776	0.036604	.	.	21.3	H1a	0.774	.
Sint-Truiden	ST0945	.	SK0945	Adult	XX	Groenmarkt-1	11	W-O	II	969±24BP	1090	1020-1160	-20.5	10.3	85.4221	5.96546	0.0733	0.0698351	0.194615	55	0.123002	.	0.0011373	0.000192	0.0269147	.	.	19.6	I4a	0.8655	.
Sint-Truiden	ST0946	.	SK0946	Adult	XX	Groenmarkt-1	11	W-O	II	.	.	.	.	.	138.074	102.725	1.41	0.743982	0.165792	57	0.151007	0.318015	0.0027084	0.0002551	0.0104719	.	.	91.8	R1b	0.8069	.
Sint-Truiden	ST1016	.	SK1016	Adult	XY	Groenmarkt-1	11	W-O	II	947±23BP	1095	1030-1160	-20.2	9.3	108.186	87.564	1.13	0.809386	0.184913	56	0.134109	0.323818	0.0092227	0.0044275	0.0163064	0.00708872	0.00889693	85.1	L2a1k	0.925	G2p32-Z16775
Sint-Truiden	ST1020	.	SK1020	Adult	XY	Groenmarkt-1	11	W-O	II	.	.	.	.	.	140.31	83.9115	0.927	0.598043	0.255114	56	0.0832196	0.323367	0.00212	0.0002592	0.0123686	0.0120315	0.00974559	76.1	H7a1c	0.8807	R1b-M269
Sint-Truiden	ST1025	.	SK1025	Adult	XX	Groenmarkt-1	11	W-O	II	.	.	.	.	.	55.7747	3.21286	0.0171	0.0576042	0.584034	52	0.163883	.	0.0020171	0.0003765	0.0434847	.	.	11.2	H1a3c	0.8255	.
Sint-Truiden	ST1027	.	SK1027	Adult	XY	Groenmarkt-1	11	.	II	.	.	.	.	.	115.755	99.215	1.3	0.857113	0.13856	52	0.120286	0.320147	0.0003036	5.3e-05	0.0057492	0.00838422	0.00688199	71.8	I2f	0.9147	R1b8-FGC5809
Sint-Truiden	ST1028	.	SK1028	Child	XY	Groenmarkt-1	11	NW-ZO	II	.	.	.	.	.	43.2133	0.139875	0.00166	0.00323685	0.193115	51	0.126179	.	.	.	.	n.a.	n.a.	0.718	H105	0.6158	.
Sint-Truiden	ST1031	.	SK1031	Adult	XX	Groenmarkt-1	11	W-O	II	.	.	.	.	.	88.3179	41.2513	0.49	0.467078	0.203234	54	0.144474	0.319332	0.0004355	7.87e-05	0.008595	.	.	73.3	H6a1b3	0.8653	.
Sint-Truiden	ST1036	.	SK1036	Child	XX	Groenmarkt-1	11	W-O	II	.	.	.	.	.	87.4462	18.6781	0.227	0.213595	0.199707	55	0.0852385	0.320892	0.0007974	0.0001274	0.0127473	.	.	55.8	HV0a	0.8527	.
Sint-Truiden	ST1037	.	SK1037	Adult	XY	Groenmarkt-1	11	W-O	II	.	.	.	.	.	121.112	99.9913	1.12	0.825612	0.273071	58	0.196067	0.322628	0.0224423	0.0153063	0.033714	0.019244	0.0134294	93.2	R1a1a2	0.925	R1b-P312(xR1b2)
Sint-Truiden	ST1039	.	SK1039	Adult	XY	Groenmarkt-1	11	W-O	II	.	.	.	.	.	143.477	98.7614	1.28	0.688343	0.169703	55	0.133401	0.318011	0.0066017	0.0023187	0.0157454	0.0130859	0.0156869	75.4	U4a3a	0.9121	G2p32-Z726
Sint-Truiden	ST1043	.	SK1043	Adult	XY	Groenmarkt-1	11	W-O	II	.	.	.	.	.	129.705	83.8027	1.09	0.646102	0.160614	54	0.130947	0.321611	0.0044214	0.0006733	0.0139388	0.00713473	0.00494362	65.3	H4a1a4b	0.8594	I1a17
Sint-Truiden	ST1044	.	SK1044	Juvenile	XY	Groenmarkt-1	11	W-O	II	.	.	.	.	.	152.709	114.054	1.19	0.746873	0.19394	48	0.187282	0.322476	0.0109385	0.005466	0.0211887	0.0149758	0.0160296	66.9	K2b1b	0.8927	R1b6-FT14140
Sint-Truiden	ST1045	.	SK1045	Adult	XX	Groenmarkt-1	11	W-O	II	.	.	.	.	.	170.643	135.455	1.54	0.793792	0.238293	55	0.127061	0.320617	0.0294647	0.0177259	0.045134	.	.	79.4	H+195+146	0.7249	.
Sint-Truiden	ST1054	.	SK1054	Adult	XY	Groenmarkt-1	11	W-O	II	.	.	.	.	.	79.369	22.0722	0.25	0.278097	0.162178	50	0.150102	0.319649	0.003603	0.0004192	0.0205738	0.00210197	0.00585655	24.3	T2a1b1a2	0.8866	I1
Sint-Truiden	ST1055	.	SK1055	Child	XY	Groenmarkt-1	11	.	II	.	.	.	.	.	171.122	3.29895	0.0361	0.0192784	0.198773	51	0.110565	.	0.0021994	0.0004069	0.0384741	n.a.	n.a.	16.3	H3b5	0.7724	R1b
Sint-Truiden	ST1056	.	SK1056	Child	XX	Groenmarkt-1	11	.	II	.	.	.	.	.	63.6456	3.49496	0.0387	0.0549128	0.144461	48	0.108564	.	0.001543	0.0002554	0.0272146	.	.	16.4	U3a1b	0.873	.
Sint-Truiden	ST1058	.	SK1058	Juvenile	XY	Groenmarkt-1	11	W-O	I	1277±25BP	740	660-820	-20.4	8.2	36.5888	5.3711	0.0455	0.146796	0.415805	53	0.0683082	.	0.0256925	0.0069965	0.0657765	6.6107e-05	6.6107e-05	15.1	H4a1a1a1a	0.944	R1a
Sint-Truiden	ST1062	.	SK1062	Adult	XY	Groenmarkt-1	11	W-O	II	.	.	.	.	.	120.751	77.5563	1.07	0.642284	0.14417	55	0.140331	0.323191	0.0034445	0.0009272	0.0114631	0.00910401	0.00805524	76.1	T2	0.8922	R1b1-FGC37197
Sint-Truiden	ST1078	.	SK1078	Adult	XY	Groenmarkt-1	12	W-O	II	.	.	.	.	.	77.9802	15.2955	0.2	0.196146	0.186573	56	0.0986736	0.3219	0.0206865	0.0092807	0.0409714	0.014733	0.00833132	43.1	H1e1a	0.7534	R1b1-A7970
Sint-Truiden	ST1080	.	SK1080	Adult	XY	Groenmarkt-1	12	W-O	II	.	.	.	.	.	140.552	81.8496	1.13	0.582343	0.145073	55	0.098553	0.321653	0.0056559	0.0009431	0.0171273	0.0147876	0.0190455	61.9	H1af2	0.7468	R1a1
Sint-Truiden	ST1164	.	SK1164	Adult	XY	Groenmarkt-1	13	W-O	II	.	.	.	.	.	63.2015	9.12693	0.0671	0.14441	0.504262	56	0.0986234	.	0.0013182	0.0002391	0.0231283	6.6107e-05	6.6107e-05	17.6	H3h	0.6819	R1b-M269
Sint-Truiden	ST1179	.	SK1179	Adult	XY	Groenmarkt-1	13	W-O	II	961±26BP	1090	1020-1160	-19.8	10	102.998	53.2158	0.646	0.516668	0.19046	54	0.15293	0.321075	0.0136062	0.0061549	0.0244581	0.0165231	0.0103217	64.1	K1a+195	0.8612	R1b-P312(xR1b2)
Sint-Truiden	ST1184	.	SK1184	Adult	XX	Groenmarkt-1	13	W-O	II	.	.	.	.	.	147.785	120.638	1.56	0.816307	0.155465	53	0.103487	0.316206	0.0023054	0.0002202	0.0100633	.	.	67.4	U5a1a1	0.8898	.
Sint-Truiden	ST1186	.	SK1186	Adult	XY	Groenmarkt-1	13	W-O	II	.	.	.	.	.	176.433	122.533	1.56	0.694505	0.14876	51	0.104775	0.317846	0.0028845	0.0003427	0.0141046	0.00799017	0.005025	67.1	H1+16239	0.7277	R1b6-Y10790
Sint-Truiden	ST1189	.	SK1189	Adult	XY	Groenmarkt-1	13	W-O	II	.	.	.	.	.	46.7707	35.0663	0.415	0.74975	0.277244	56	0.159831	0.321675	0.0053275	0.000711	0.0190104	0.0177332	0.0154266	41.4	T2f1a1	0.8677	R1b6-Z159
Sint-Truiden	ST1197	.	SK1197	Adult	XX	Groenmarkt-1	13	W-O	II	984±24BP	1075	990-1160	-20.3	9.5	259.492	193.146	2.54	0.744323	0.134954	52	0.103717	0.320114	0.0002949	5.3e-05	0.0055194	.	.	105	H1q	0.6958	.
Sint-Truiden	ST1199	.	SK1199	Adult	XY	Groenmarkt-1	13	W-O	II	.	.	.	.	.	159.896	118.408	1.35	0.74053	0.248761	57	0.132426	0.319149	0.009719	0.0039937	0.0197116	0.0105662	0.0073708	93.3	I2a	0.9078	I1d88-Y31123
Sint-Truiden	ST1200	.	SK1200	Juvenile	XX	Groenmarkt-1	13	W-O	II	974±24BP	1090	1020-1160	-20.6	13.2	125.937	2.66481	0.0312	0.0211599	0.230917	55	0.115266	.	0.0182072	0.0049913	0.0554649	.	.	16.4	N1a1a1a2	0.7614	.
Sint-Truiden	ST1201	.	SK1201	Adult	XY	Groenmarkt-1	13	.	II	.	.	.	.	.	99.0814	47.2983	0.605	0.477368	0.192196	56	0.121451	0.320816	0.0008148	0.0001355	0.0102954	0.0148906	0.0160605	85.9	H2a2a+(16235)	0.584	I2d7-Y7219
Sint-Truiden	ST1220	PC outlier	SK1220	Adult	XX	Groenmarkt-1	13	W-O	II	.	.	.	.	.	139.918	110.68	1.65	0.791036	0.148333	59	0.166377	0.319414	0.0096982	0.004466	0.0167165	.	.	95.7	I1a1b	0.9025	.
Sint-Truiden	ST1227	.	SK1227	Child	XY	Groenmarkt-1	13	NWW-ZOO	II	.	.	.	.	.	41.4114	0.197248	0.00238	0.00476313	0.227967	54	0.127226	.	0.0010799	0.0001941	0.0229678	n.a.	n.a.	19.5	H	0.7653	.
Sint-Truiden	ST1232	.	SK1232	Adult	XY	Groenmarkt-1	13	W-O	II	.	.	.	.	.	183.279	137.332	1.99	0.749307	0.151061	58	0.10864	0.321156	0.0003176	4.94e-05	0.0057411	0.00468838	0.00597345	95.4	H17	0.7935	R1b6-FGC60499
Sint-Truiden	ST1233	PC outlier	SK1233	Juvenile	XY	Groenmarkt-1	13	W-O	II	991±24BP	1075	990-1160	-20.8	11.1	187.22	146.475	1.99	0.782366	0.159393	55	0.121372	0.316278	0.0100103	0.0049342	0.016952	0.0110163	0.0107861	81.3	T2b6	0.9427	R1b2-Y11789
Sint-Truiden	ST1237	.	SK1237	Adult	XY	Groenmarkt-1	13	W-O	II	.	.	.	.	.	218.861	143.22	1.66	0.654385	0.291279	60	0.127851	0.323049	0.0003208	5.6e-05	0.0061733	0.00703659	0.00577903	87.4	W	0.865	R1b6-CTS3104
Sint-Truiden	ST1241	.	SK1241	Adult	XY	Groenmarkt-2	2	W-O	III/IV	.	.	.	.	.	136.634	31.584	0.377	0.231157	0.113175	49	0.095514	0.317191	0.0188032	0.0060803	0.0480532	0.0154181	0.0169114	25.7	H1g1	0.8184	R1b1-Y17997
Sint-Truiden	ST1245	.	SK1245	Adult	XX	Groenmarkt-2	2	W-O	III/IV	.	.	.	.	.	127.504	22.6116	0.289	0.17734	0.245926	63	0.119796	0.31747	0.0005332	9.42e-05	0.0076886	.	.	74.6	N1b1a2	0.9296	.
Sint-Truiden	ST1246	.	SK1246	Adult	XY	Groenmarkt-2	2	W-O	III	515±23BP	1420	1400-1440	-19.5	11.9	185.94	131.61	1.98	0.707808	0.15129	60	0.151079	0.323437	0.0033654	0.0004443	0.0130451	0.00845757	0.00585519	91	H27+16093	0.7325	H4b-Y126851
Sint-Truiden	ST1248	.	SK1248	Juvenile	XX	Groenmarkt-2	2	NWW-ZOO	IV	253±23BP	1660	1520-1950	-19.8	11.7	112.111	25.5026	0.414	0.227476	0.185767	68	0.0592725	0.316367	0.0081813	0.0023096	0.0170018	.	.	85.9	U4b1a4	0.9013	.
Sint-Truiden	ST1279	.	SK1279	Adult	XX	Groenmarkt-2	2	W-O	III/IV	.	.	.	.	.	124.211	58.7259	0.834	0.472791	0.200787	62	0.096277	0.321675	0.0005213	8e-05	0.009656	.	.	103	H3+73	0.79	.
Sint-Truiden	ST1287	.	SK1287	Adult	XY	Groenmarkt-2	2	W-O	III	520±23BP	1420	1395-1445	-19.4	12	355.118	45.7361	0.702	0.128791	0.154724	61	0.159085	0.319481	0.0045123	0.000356	0.0127234	0.0111774	0.00940614	107	U6a1b1	0.8682	J2a4-FGC62187
Sint-Truiden	ST1289	.	SK1289	Adult	XX	Groenmarkt-2	2	W-O	III/IV	358±23BP	1545	1450-1640	-20.1	11.6	208.109	164.019	2.28	0.788139	0.224928	63	0.134874	0.318753	0.0002913	5.45e-05	0.0057402	.	.	131	H1n2	0.7642	.
Sint-Truiden	ST1298	.	SK1298	Adult	XY	Groenmarkt-2	3	NW-ZO	III	319±24BP	1570	1490-1650	-19.7	11.6	218.077	177.329	2.33	0.813148	0.178397	55	0.0814088	0.32088	0.0028923	0.0002696	0.0114467	0.00461579	0.00373929	125	X2c1a	0.9223	R1b1-Z258
Sint-Truiden	ST1307	.	SK1307	Adult	XY	Groenmarkt-2	3	W-O	III	593±25BP	1355	1300-1410	-19.2	13.1	196.389	118.404	1.58	0.602906	0.145756	54	0.133951	0.321372	0.0053221	0.0009099	0.0147063	0.00832403	0.00644447	80.8	H1n2	0.7642	R1b1-S11621
Sint-Truiden	ST1308	.	SK1308	Adult	XY	Groenmarkt-2	3	NWW-ZOO	III	637±23BP	1340	1280-1400	-19.1	12.5	216.7	176.036	2.12	0.812346	0.198353	54	0.154481	0.323486	0.0040279	0.0010448	0.0097611	0.00634414	0.00792054	99.2	T2b9	0.8971	R1b2-DF13
Sint-Truiden	ST1318	.	SK1318	Adult	XX	Groenmarkt-2	3	ZWW-NOO	III	.	.	.	.	.	146.82	21.0667	0.212	0.143487	0.195237	44	0.160343	0.324229	0.0067274	0.0006152	0.027634	.	.	29.8	H7d	0.7775	.
Sint-Truiden	ST1319	.	SK1319	Adult	XY	Groenmarkt-2	3	ZWW-NOO	III	588±24BP	1355	1300-1410	-19.7	11	108.124	21.8891	0.283	0.202444	0.147784	53	0.125434	0.316933	0.0080871	0.0024321	0.0237522	0.0289962	0.031721	47.1	H1a	0.6835	R1b-L151
Sint-Truiden	ST1330	.	SK1330	Adult	XY	Groenmarkt-2	3	W-O	III	.	.	.	.	.	438.252	44.587	0.581	0.101738	0.111203	50	0.0656907	0.322097	0.0008049	0.0001446	0.0117009	0.0141008	0.0119335	43.3	U4c1	0.8879	G2p32-Z1816
Sint-Truiden	ST1331	.	SK1331	Adult	XX	Groenmarkt-2	3	W-O	III	.	.	.	.	.	86.3504	60.9277	0.662	0.705587	0.139804	44	0.110385	0.322657	0.0012179	0.0002171	0.0201184	.	.	21.5	H7a1c	0.7598	.
Sint-Truiden	ST1334	.	SK1334	Adult	XY	Groenmarkt-2	3	W-O	III	420±23BP	1525	1430-1620	-19.7	12.5	622.184	339.101	4.35	0.545018	0.150236	51	0.128229	0.320483	0.0046578	0.0007057	0.0124045	0.00647283	0.0069576	110	H3+73	0.7205	R1b1-CTS9733
Sint-Truiden	ST1335	.	SK1335	Adult	XY	Groenmarkt-2	3	W-O	III	.	.	.	.	.	159.165	19.7975	0.248	0.124384	0.167591	53	0.13135	0.320018	0.0196846	0.0091604	0.0357104	0.0462536	0.0493929	45.7	J1c4	0.8893	R1b-P312(xR1b2)
Sint-Truiden	ST1354	.	SK1354	Adult	XY	Groenmarkt-2	3	W-O	III	.	.	.	.	.	132.332	17.8043	0.227	0.134543	0.161992	54	0.170803	0.323804	0.0201886	0.0095959	0.0344968	0.0595864	0.047807	50.3	T2b	0.8579	G2p36-Z2022
Sint-Truiden	ST1358	.	SK1358	Adult	XY	Groenmarkt-2	4	W-O	III	494±24BP	1428	1405-1450	-19.5	11.9	230.502	147.176	2.03	0.638502	0.171098	58	0.135807	0.320097	0.0124999	0.0063907	0.0228125	0.00842152	0.00921599	89.8	HV1a1a	0.8036	R1b1-Z145
Sint-Truiden	ST1362	.	SK1362	Juvenile	XX	Groenmarkt-2	4	W-O	III	.	.	.	.	.	148.614	25.3554	0.297	0.170612	0.127068	47	0.162872	0.324679	0.0035227	0.0003314	0.0205401	.	.	35.5	H1e1a	0.7636	.
Sint-Truiden	ST1377	.	SK1377	Adult	XX	Groenmarkt-2	4	W-O	III	592±22BP	1355	1300-1410	-20.3	10.4	199.214	114.139	1.54	0.572946	0.1615	55	0.0994539	0.329203	0.0092174	0.0021316	0.0226535	.	.	91.5	H1c4	0.7701	.
Sint-Truiden	ST1378	.	SK1378	Adult	XX	Groenmarkt-2	4	W-O	III	579±25BP	1360	1300-1420	-19.5	11.3	223.629	102.318	1.39	0.457533	0.130006	53	0.147386	0.322038	0.000511	9.18e-05	0.009328	.	.	86.5	H10b	0.8569	.
Sint-Truiden	ST1450	.	SK1450	Adult	XX	Groenmarkt-2	4	W-O	III	634±25BP	1345	1290-1400	-19.6	10.9	234.219	182.458	2.68	0.779005	0.166363	59	0.108865	0.322755	0.0004559	8.86e-05	0.0071852	.	.	118	U4b1b1	0.8813	.
Sint-Truiden	ST1481	.	SK1481	Adult	XY	Groenmarkt-2	5	W-O	III	.	.	.	.	.	172.79	140.827	1.91	0.815018	0.191446	59	0.121438	0.320722	0.0008081	0.0001502	0.0101139	0.00579273	0.00645257	125	V3c	0.8885	R1b1-BY69760
Sint-Truiden	ST1484	.	SK1484	Adult	XY	Groenmarkt-2	5	W-O	III	666±24BP	1335	1280-1390	-19.2	11.3	138.756	36.2481	0.483	0.261237	0.190561	59	0.165623	0.322476	0.0090936	0.0025484	0.0192248	0.0216657	0.0166271	93.4	T2b4a	0.8581	E2a1
Sint-Truiden	ST1516	.	SK1516	Adult	XY	Groenmarkt-2	5	W-O	III	680±23BP	1330	1270-1390	-19.5	11.3	234.52	138.294	1.93	0.58969	0.152576	56	0.119343	0.3185	0.0067633	0.0031886	0.0143886	0.0102389	0.0097865	97.2	U5b2a2b	0.9342	R1b1-BY5688
Sint-Truiden	ST1527	.	SK1527	Adult	XY	Groenmarkt-2	5	W-O	III	794±24BP	1245	1215-1275	-20.9	10	125.323	57.7761	0.833	0.461019	0.145468	57	0.129217	0.322419	0.0003163	4.83e-05	0.0072677	0.00456031	0.00558689	68.8	H1h1	0.867	R1b6-Z331
Sint-Truiden	ST1532	.	SK1532	Adult	XY	Groenmarkt-2	2	W-O	III/IV	.	.	.	.	.	93.2579	2.60629	0.0328	0.0279472	0.122256	49	0.111069	.	0.0022068	0.0003324	0.0473494	n.a.	n.a.	9.86	W1+119	0.8823	R1b
Sint-Truiden	ST1567	.	SK1567	Adult	XY	Groenmarkt-2	2	ZWW-NOO	II	.	.	.	.	.	191.967	42.3258	0.602	0.220485	0.113128	54	0.108238	0.323237	0.0009437	0.0001843	0.0149475	0.00672835	0.0101665	56.4	HV0+195	0.6399	E2a1-Y84931
Sint-Truiden	ST1574	.	SK1574	Adult	XX	Groenmarkt-2	5	ZWW-NOO	III	.	.	.	.	.	346.781	9.90407	0.112	0.02856	0.167621	48	0.163461	0.319779	0.0005699	9.22e-05	0.0094597	.	.	56.1	U4b3	0.8101	.
Sint-Truiden	ST1591	.	SK1591	Adult	XX	Groenmarkt-2	8	W-O	II	.	.	.	.	.	242.756	197.175	2.19	0.812235	0.297666	59	0.170504	0.320081	0.0009458	0.0001103	0.0072106	.	.	157	H1n3	0.7696	.
Sint-Truiden	ST1596	.	SK1596	Adult	XY	Groenmarkt-2	8	W-O	II	.	.	.	.	.	194.997	139.972	1.93	0.717817	0.196637	59	0.120769	0.319792	0.0002722	4.51e-05	0.0051806	0.00615699	0.00858821	89.9	U5b2a1a1	0.896	E2a2-Y20282
Sint-Truiden	ST1606	.	SK1606	Adult	XY	Groenmarkt-2	6	W-O	III	.	.	.	.	.	270.862	42.7673	0.591	0.157893	0.139529	54	0.0920865	0.323079	0.0012247	0.0001891	0.0123782	0.00211122	0.0066727	58.2	H3h5	0.7614	I1c2
Sint-Truiden	ST1610	.	SK1610	Adult	XX	Groenmarkt-2	6	W-O	III	576±24BP	1360	1300-1420	-20	11.3	155.113	51.1556	0.64	0.329795	0.13271	49	0.0982292	0.323389	0.0095502	0.0023553	0.0260906	.	.	50.1	U5b1+16189+@16192	0.8672	.
Sint-Truiden	ST1615	.	SK1615	Adult	XY	Groenmarkt-2	6	NWW-ZOO	III	672+/-22	1330	1270-1390	-18.8	12.5	150.065	47.3145	0.836	0.315293	0.152091	70	0.133468	0.322096	0.0003587	6.82e-05	0.0063488	0.00727942	0.00167292	80.4	N1b1a2	0.9272	I1
Sint-Truiden	ST1616	.	SK1616	Adult	XY	Groenmarkt-2	6	W-O	III	.	.	.	.	.	162.414	12.1514	0.194	0.0748175	0.189201	68	0.0264511	0.320961	0.0023035	0.0002954	0.0181251	0.0141519	6.6107e-05	26.5	U5b3b	0.872	I2d10
Sint-Truiden	ST1626	.	SK1626	Adult	XY	Groenmarkt-2	6	W-O	III	581+/-22	1360	1300-1420	-19.9	9.6	187.23	144.193	2.08	0.770138	0.136202	56	0.092796	0.319521	0.0026723	0.0004503	0.0093104	0.00471195	0.0040825	99.9	U5a2e	0.9457	I1a52-Y3461
Sint-Truiden	ST1633	.	SK1633	Adult	XX	Groenmarkt-2	6	W-O	III	685±22BP	1330	1270-1390	-19	12.2	262.537	174.086	1.19	0.663091	0.455923	50	0.135659	0.32405	0.0003082	5.2e-05	0.0073989	.	.	47.7	H17b	0.7478	.
Sint-Truiden	ST1635	.	SK1635	Adult	XY	Groenmarkt-2	6	W-O	III	.	.	.	.	.	144.387	60.9673	0.875	0.422249	0.14018	57	0.189011	0.31963	0.0106833	0.0044571	0.0206176	0.0105926	0.0131149	72	T2b4+152	0.8693	J2a-Y6240
Sint-Truiden	ST1671	.	SK1671	Child	XX	Groenmarkt-2	3	W-O	II	.	.	.	.	.	41.3998	0.828926	0.00886	0.0200225	0.134989	47	0.102719	.	0.0034399	0.0005749	0.077047	.	.	4.57	H2a	0.694	.
Sint-Truiden	ST1688	.	SK1688	Adult	XX	Groenmarkt-2	3	ZWW-NOO	II	768±24BP	1250	1220-1280	-19.2	12.8	274.682	207.927	2.59	0.756973	0.0890576	48	0.141748	0.32477	0.0181677	0.0104442	0.0296584	.	.	87.7	K1c1e	0.9227	.
Sint-Truiden	ST1695	.	SK1695	Adult	XX	Groenmarkt-2	7	W-O	II	.	.	.	.	.	320.79	28.8926	0.29	0.090067	0.207829	48	0.119563	0.319138	0.001966	0.0002949	0.018377	.	.	37.2	H	0.6736	.
Sint-Truiden	ST1714	.	SK1714	Adult	XY	Groenmarkt-2	7	W-O	II	.	.	.	.	.	203.663	52.7247	0.625	0.258882	0.0884738	45	0.0722123	0.321071	0.0003566	6.08e-05	0.0084171	0.000557507	6.6107e-05	38.2	H1g1	0.755	R1b-U106
Sint-Truiden	ST1715	.	SK1715	Adult	XY	Groenmarkt-2	7	W-O	II	.	.	.	.	.	166.155	84.3843	1.14	0.507866	0.196104	60	0.147525	0.323225	0.0056191	0.0011713	0.0154297	0.0115426	0.0146538	84.8	H	0.7444	R1b-P312
Sint-Truiden	ST1736	.	SK1736	Adult	XX	Groenmarkt-2	7	W-O	II	731±21BP	1280	1260-1300	-20.4	11.5	175.811	39.6539	0.598	0.225548	0.14784	59	0.0646903	0.320716	0.0010056	0.0001316	0.0113121	.	.	78.7	H1c1	0.8298	.
Sint-Truiden	ST1743	PC outlier	SK1743	Adult	XY	Groenmarkt-2	7	W-O	II	.	.	.	.	.	173.328	97.3181	1.52	0.561469	0.14462	61	0.0962099	0.322185	0.0002955	4.8e-05	0.0060305	0.00515223	0.00621459	89	H6a1a	0.9123	R1b2-A541
Sint-Truiden	ST1753	.	SK1753	Adult	XY	Groenmarkt-2	7	W-O	II	.	.	.	.	.	170.172	131.51	1.67	0.772809	0.216626	59	0.14003	0.3216	0.0034588	0.000477	0.0101722	0.00739285	0.00813062	97.3	T1a1k	0.928	R1b14-PF6287
Sint-Truiden	ST1761	.	SK1761	Adult	XY	Groenmarkt-2	4	W-O	II	.	.	.	.	.	126.871	72.5365	1.03	0.571735	0.216702	64	0.146068	0.327564	0.0079029	0.0009929	0.0185434	0.0183235	0.0141248	84.3	H1ap1	0.8486	G1a-PH1944
Sint-Truiden	ST1763	.	SK1763	Adult	XY	Groenmarkt-2	4	ZWW-NOO	II	.	.	.	.	.	121.851	102.292	1.08	0.839481	0.339087	66	0.127216	0.320788	0.0088891	0.0044536	0.0162366	0.0120231	0.0137019	124	K1a4a1a	0.9302	R1a3-S3479
Sint-Truiden	ST1774	.	SK1774	Adult	XY	Groenmarkt-2	4	W-O	II	.	.	.	.	.	144.091	36.2762	0.423	0.251758	0.176495	49	0.151991	0.317389	0.0044426	0.0008026	0.0171973	0.0250121	0.0289566	45.4	H4a1a+195	0.7743	I1a84-A375
Sint-Truiden	ST1787	.	SK1787	Adult	XX	Groenmarkt-2	7	NW-ZO	II	.	.	.	.	.	131.767	104.106	1.41	0.790073	0.148471	54	0.134009	0.323569	0.0008253	0.0001681	0.0112919	.	.	85.4	H1a5	0.8406	.
Sint-Truiden	ST1788	.	SK1788	Juvenile	XY	Groenmarkt-2	7	NWW-ZOO	II	.	.	.	.	.	123.979	39.9844	0.558	0.32251	0.207225	58	0.0874017	0.321131	0.0029433	0.0002241	0.015842	0.0262789	0.0361019	68.3	H1a	0.8696	R1b-P312
Sint-Truiden	ST1791	.	SK1791	Adult	XY	Groenmarkt-2	4	W-O	II	.	.	.	.	.	134.835	100.778	1.45	0.747416	0.162785	58	0.139806	0.322864	0.0081915	0.0023151	0.0173527	0.0111652	0.00808179	79.6	U5a2b4	0.8752	I1c-S2077
Sint-Truiden	ST1792	.	SK1792	Adult	XX	Groenmarkt-2	2	ZWW-NOO	II	874±24BP	1140	1050-1230	-20.2	10.7	87.9611	12.141	0.0999	0.138027	0.265059	48	0.164075	.	0.001432	0.0002391	0.0198274	.	.	44.9	H1a1	0.8359	.
Sint-Truiden	ST1796	.	SK1796	Child	XX	Groenmarkt-2	7	W-O	II	.	.	.	.	.	67.1288	1.15764	0.0135	0.0172451	0.11987	46	0.14577	.	0.0045036	0.000379	0.0311869	.	.	22.9	H1c	0.6601	.
Sint-Truiden	ST1798	.	SK1798	Adult	XX	Groenmarkt-2	7	W-O	I	1228±22BP	795	700-890	-20	10.2	134.804	19.2746	0.263	0.142983	0.161489	56	0.117501	0.318253	0.0047595	0.0006209	0.0216196	.	.	40.7	H52	0.7696	.
Sint-Truiden	ST1800	.	SK1800	Adult	XX	Groenmarkt-2	7	NWW-ZOO	II	986+/-23	1110	990-1230	-20.5	9.7	114.351	91.6365	1.25	0.801361	0.160104	55	0.109767	0.319512	0.0003444	5.72e-05	0.007341	.	.	70.2	H5	0.7336	.
Sint-Truiden	ST1801	.	SK1801	Adult	XX	Groenmarkt-2	7	.	II	.	.	.	.	.	146.493	123.729	1.75	0.844609	0.222989	60	0.120983	0.322788	0.0028517	0.0003652	0.0132832	.	.	87.6	H3ac	0.79	.
Sint-Truiden	ST1803	.	SK1803	Adult	XY	Groenmarkt-2	7	W-O	II	.	.	.	.	.	109.083	68.4421	1.02	0.627431	0.189143	61	0.160645	0.320349	0.0025789	0.0001799	0.0123665	0.0111956	0.00801756	87.8	H3b5	0.8268	R1b8
Sint-Truiden	ST1806	.	SK1806	Adult	XX	Groenmarkt-2	8	W-O	II	882±27BP	1135	1040-1230	-19.7	10.5	126.081	84.0069	0.817	0.666295	0.325543	62	0.165947	0.321672	0.0174846	0.0100961	0.0269241	.	.	115	U2e1a1	0.959	.
Sint-Truiden	ST1807	.	SK1807	Adult	XY	Groenmarkt-2	8	W-O	II	.	.	.	.	.	133.516	66.664	1.01	0.499296	0.200192	64	0.144606	0.321516	0.0008896	0.0001522	0.0111585	0.0142855	0.0084977	93.8	H1cf	0.7288	R1b2-Z16245
Sint-Truiden	ST1838	.	SK1838	Adult	XY	Groenmarkt-2	8	W-O	II	.	.	.	.	.	123.825	10.6185	0.158	0.0857538	0.166396	62	0.0457851	0.329745	0.028083	0.0136926	0.053149	0.069408	0.106504	34.7	H1j	0.7164	R1b-M269
Sint-Truiden	ST1841	.	SK1841	Adult	XY	Groenmarkt-2	8	ZWW-NOO	II	.	.	.	.	.	109.431	35.9126	0.374	0.328175	0.270198	55	0.104379	0.320481	0.0162552	0.0056118	0.0359334	0.042351	0.0370954	39	H5a1g	0.7496	R1b-P312(xR1b2)
Sint-Truiden	ST1846	.	SK1846	Adult	XY	Groenmarkt-2	8	W-O	II	921±22BP	1115	1030-1200	-20.1	7.2	116.589	79.8721	1.11	0.685076	0.179278	58	0.0895512	0.322126	0.0130207	0.0067839	0.0219341	0.0164642	0.0167394	70.3	T2	0.9212	I1d25
Sint-Truiden	ST1857	.	SK1857	Adult	XX	Groenmarkt-2	8	W-O	II	.	.	.	.	.	93.2232	70.6689	0.917	0.758061	0.154419	53	0.120912	0.31995	0.0106797	0.0045013	0.0206402	.	.	58.3	U5b1d1b	0.9204	.
Sint-Truiden	ST1865	.	SK1865	Adult	XY	Groenmarkt-2	8	W-O	II	.	.	.	.	.	100.036	42.0862	0.532	0.420713	0.257728	57	0.0678885	0.322069	0.0004493	7.94e-05	0.0076327	0.0249651	0.0158109	85.5	H1	0.7601	R1b17-BY12018
Sint-Truiden	ST1867	.	SK1867	Adult	XY	Groenmarkt-2	8	ZWW-NOO	II	.	.	.	.	.	136.952	105.382	1.31	0.769479	0.170449	52	0.143811	0.321926	0.0043485	0.0008438	0.0120982	0.0103398	0.0107344	99	U5b3	0.8721	R1a3-S2894
Sint-Truiden	ST1895	.	SK1895	Adult	XX	Groenmarkt-2	5	W-O	II	.	.	.	.	.	115.371	97.6363	1.35	0.846278	0.172304	58	0.170877	0.322049	0.0086431	0.0037032	0.0166455	.	.	81.6	K1a4a1a2b	0.9618	.
Sint-Truiden	ST1909	.	SK1909	Adult	XX	Groenmarkt-3	2	W-O	I/II	.	.	.	.	.	25.7293	0.34322	0.00319	0.0133397	0.389552	55	0.135517	.	0.0071229	0.0012013	0.146582	.	.	4.84	K1a4b	0.8175	.
Sint-Truiden	ST1913	.	SK1913	Adult	XX	Groenmarkt-3	2	W-O	II	982±23BP	1075	990-1160	-19.7	9.8	241.654	209.73	2.83	0.867895	0.163091	56	0.197713	0.322032	0.0004678	9.24e-05	0.007817	.	.	118	H1g1	0.8005	.
Sint-Truiden	ST1917	.	SK1917	Adult	XX	Groenmarkt-3	2	W-O	I	1285±24BP	720	660-780	-20.1	9.9	115.227	77.8761	1.01	0.675851	0.182818	57	0.12443	0.321558	0.002468	0.0002131	0.010712	.	.	76.8	U5b2a2b1	0.9431	.
Sint-Truiden	ST1919	.	SK1919	Adult	XX	Groenmarkt-3	2	W-O	I/II	.	.	.	.	.	127.887	50.0602	0.688	0.391442	0.158897	55	0.16917	0.326472	0.0004219	6.83e-05	0.0097477	.	.	46.4	H1c	0.7934	.
Sint-Truiden	ST1929	.	SK1929	Adult	XX	Groenmarkt-3	2	W-O	I/II	.	.	.	.	.	72.5281	2.43731	0.024	0.033605	0.262656	50	0.136756	.	0.043487	0.0081894	0.205725	.	.	3.86	U4c1	0.7591	.
Sint-Truiden	ST1939	.	SK1939	Adult	XY	Groenmarkt-2	5	W-O	II	.	.	.	.	.	85.5672	31.8407	0.471	0.372114	0.20342	61	0.111087	0.322722	0.0100342	0.0026975	0.0215238	0.0223803	0.0254223	72.9	U5a1b1e	0.9249	R1b-P312
Sint-Truiden	ST1941	.	SK1941	Adult	XY	Groenmarkt-2	8	ZWW-NOO	II	.	.	.	.	.	85.6891	27.3839	0.381	0.319573	0.159015	57	0.185367	0.320826	0.005795	0.0007234	0.0205288	0.0512579	0.057271	74.7	H	0.7343	R1b-P312(xR1b2)
Sint-Truiden	ST1982	.	SK1982	Adult	XX	Groenmarkt-3	3	W-O	I/II	.	.	.	.	.	134.938	71.3512	0.998	0.528769	0.191907	59	0.116848	0.318401	0.0027967	0.000562	0.0077025	.	.	127	J2a1a1a2	0.9869	.
Sint-Truiden	ST1983	.	SK1983	Adult	XX	Groenmarkt-2	5	ZWW-NOO	II	.	.	.	.	.	120.122	94.6048	1.33	0.787575	0.175133	57	0.154282	0.32021	0.0047602	0.0005915	0.0129678	.	.	80.8	H1e1b1	0.8908	.
Sint-Truiden	ST1991	.	SK1991	Adult	XX	Groenmarkt-2	9	NWW-ZOO	II	879±24BP	1135	1040-1230	-20.3	10.3	114.322	91.5756	1.3	0.801031	0.183106	60	0.112452	0.321259	0.0097803	0.003859	0.0188107	.	.	83	U3b2a1a	0.8841	.
Sint-Truiden	ST2000	.	SK2000	Adult	XY	Groenmarkt-2	9	W-O	II	.	.	.	.	.	211.374	71.6655	1.05	0.339046	0.159369	58	0.0660519	0.321415	0.0089613	0.0034932	0.0186714	0.00572397	0.00369368	56.1	J1c1g	0.9555	I2d12-Y3672
Sint-Truiden	ST2014	.	SK2014	Adult	XX	Groenmarkt-2	9	ZWW-NOO	II	.	.	.	.	.	125.476	43.1438	0.595	0.343842	0.180419	57	0.115875	0.323867	0.0006651	0.0001081	0.0089919	.	.	57.1	J1c3g	0.8997	.
Sint-Truiden	ST2015	.	SK2015	Adult	XX	Groenmarkt-2	9	W-O	II	.	.	.	.	.	201.37	90.688	1.3	0.450355	0.178768	58	0.109202	0.319948	0.0004487	7.49e-05	0.0093147	.	.	86	H+195+146	0.6547	.
Sint-Truiden	ST2023	.	SK2023	Child	XY	Groenmarkt-2	9	W-O	II	.	.	.	.	.	113.336	9.43443	0.153	0.0832428	0.18008	67	0.0539572	0.330193	0.012231	0.0044194	0.0248884	0.0928679	0.0616799	55.9	H+152	0.7485	I1
Sint-Truiden	ST2024	.	SK2024	Adult	XX	Groenmarkt-2	9	W-O	II	.	.	.	.	.	106.699	86.7465	1.28	0.813002	0.174933	60	0.169758	0.318809	0.0011565	0.0001532	0.0104025	.	.	91.6	HV0f	0.7648	.
Sint-Truiden	ST2025	PC outlier	SK2025	Juvenile	XY	Groenmarkt-2	9	W-O	II	.	.	.	.	.	142.451	122.476	1.99	0.85978	0.165224	64	0.0462794	0.318132	0.0033848	0.0009513	0.0094552	0.00534813	0.00484493	92.4	W5a2	0.9572	R1b2-DF13
Sint-Truiden	ST2035	.	SK2035	Adult	XX	Groenmarkt-3	4	W-O	I/II	.	.	.	.	.	113.191	94.5963	1.36	0.835719	0.154106	57	0.184389	0.323478	0.000601	9.77e-05	0.0082361	.	.	56.2	T2b7a1	0.9053	.
Sint-Truiden	ST2043	.	SK2043	Adult	XX	Groenmarkt-3	4	NWW-ZOO	I	.	.	.	.	.	86.9258	50.3719	0.537	0.579482	0.137772	43	0.157706	0.319734	0.00625	0.0010952	0.0237886	.	.	27.6	H36	0.8335	.
Sint-Truiden	ST2054	.	SK2054	Adult	XY	Groenmarkt-2	9	ZWW-NOO	II	.	.	.	.	.	152.388	120.686	1.54	0.79197	0.150472	51	0.132644	0.319299	0.0074162	0.0024074	0.0180284	0.0134243	0.0102145	69.2	H5a4	0.8451	R1b18-S11481
Sint-Truiden	ST2057	.	SK2057	Adult	XX	Groenmarkt-2	9	NWW-ZOO	II	.	.	.	.	.	181.781	139.425	1.85	0.766995	0.22008	57	0.120218	0.322472	0.0014116	0.0003239	0.0063662	.	.	98.3	H13a2b2a	0.9203	.
Sint-Truiden	ST2071	.	SK2071	Adult	XY	Groenmarkt-2	9	NWW-ZOO	II	.	.	.	.	.	111.281	36.1923	0.48	0.325233	0.17149	55	0.120922	0.324446	0.0196	0.0091172	0.0368014	0.0111511	0.00404994	33.6	J1c3c	0.8917	R1b-L52
Sint-Truiden	ST2073	.	SK2073	Adult	XY	Groenmarkt-2	9	W-O	II	.	.	.	.	.	111.418	88.5419	1.06	0.79468	0.17507	50	0.134041	0.321814	0.0007081	0.0001304	0.0113061	0.0158192	0.0154779	58.7	H87	0.7222	R1b1-FT32936
Sint-Truiden	ST2076	.	SK2076	Adult	XY	Groenmarkt-2	9	NW-ZO	II	.	.	.	.	.	93.1824	9.79972	0.109	0.105167	0.124687	44	0.0980666	0.317957	0.0066949	0.0008093	0.0568394	6.6107e-05	6.6107e-05	10.3	U5a1a1d1	0.9323	I1
Sint-Truiden	ST2084	.	SK2084	Adult	XX	Groenmarkt-2	6	ZWW-NOO	II	.	.	.	.	.	67.674	28.5092	0.37	0.421272	0.140763	52	0.166961	0.323803	0.0235697	0.0132961	0.0403098	.	.	47.2	U3b1	0.8465	.
Sint-Truiden	ST2087	.	SK2087	Adult	XX	Groenmarkt-2	6	W-O	II	.	.	.	.	.	74.0166	56.5279	0.719	0.76372	0.161913	52	0.0959505	0.319663	0.0070132	0.0025801	0.0160887	.	.	60	J1c3e1	0.8766	.
Sint-Truiden	ST2099	.	SK2099	Adult	XX	Groenmarkt-2	9	NW-ZO	II	949±24BP	1095	1030-1160	-20.7	10.2	118.698	94.3863	1.19	0.795181	0.174977	52	0.136349	0.320176	0.0052661	0.0007813	0.0145953	.	.	67.6	U5b3e	0.8994	.
Sint-Truiden	ST2101	.	SK2101	Adult	XX	Groenmarkt-2	9	W-O	II	.	.	.	.	.	115.663	47.1654	0.584	0.407782	0.175639	52	0.141192	0.323281	0.005472	0.0007599	0.0195434	.	.	59.4	H7b2	0.8242	.
Sint-Truiden	ST2104	.	SK2104	Adult	XY	Groenmarkt-2	9	W-O	II	.	.	.	.	.	105.625	3.03021	0.0378	0.0286883	0.173007	52	0.0601997	.	0.0242941	0.0032964	0.079809	n.a.	n.a.	9.68	HV0+195	0.6605	I1
Sint-Truiden	ST2107	.	SK2107	Adult	XY	Groenmarkt-2	10	NWW-ZOO	II	.	.	.	.	.	94.4902	74.8771	0.945	0.792432	0.185218	54	0.0882943	0.319376	0.0071063	0.0023766	0.0156869	0.0127732	0.0140455	72	J1b1a1b	0.9125	R1b3-Z209
Sint-Truiden	ST2111	.	SK2111	Adult	XX	Groenmarkt-2	10	W-O	II	.	.	.	.	.	105.981	18.8666	0.236	0.17802	0.164742	51	0.13085	0.321319	0.0009836	0.0001625	0.014963	.	.	51.3	H1	0.8508	.
Sint-Truiden	ST2114	.	SK2114	Adult	XY	Groenmarkt-2	10	NWW-ZOO	II	.	.	.	.	.	191.725	89.6388	1.09	0.467537	0.159661	50	0.107965	0.323557	0.0009542	0.0001271	0.0098323	0.00793344	0.00919354	64.9	H1e2	0.8043	R1b-L52
Sint-Truiden	ST2115	.	SK2115	Adult	XX	Groenmarkt-2	10	NWW-ZOO	II	.	.	.	.	.	83.5017	68.7612	0.843	0.823471	0.201431	52	0.106065	0.316881	0.0057566	0.0009086	0.0139139	.	.	59.8	T2b19b	0.9195	.
Sint-Truiden	ST2120	.	SK2120	Child	XY	Groenmarkt-2	10	W-O	II	.	.	.	.	.	111.973	35.948	0.447	0.32104	0.197336	57	0.0869943	0.322518	0.0034903	0.0007353	0.009195	0.0211314	0.0191914	108	T2b	0.8582	R1b-P312(xR1b2)
Sint-Truiden	ST2124	.	SK2124	Adult	XX	Groenmarkt-2	10	NWW-ZOO	II	.	.	.	.	.	104.101	27.9313	0.326	0.26831	0.207161	50	0.0969637	0.320508	0.0003406	6.27e-05	0.0074631	.	.	64.8	H6a1a	0.8345	.
Sint-Truiden	ST2134	.	SK2134	Adult	XX	Groenmarkt-2	10	ZWW-NOO	II	.	.	.	.	.	54.3395	4.85699	0.0596	0.0893823	0.258681	57	0.0862307	.	0.0009425	0.0001725	0.0130802	.	.	88.6	V10a	0.9252	.
Sint-Truiden	ST2142	.	SK2142	Adult	XX	Groenmarkt-2	10	W-O	II	938±24BP	1100	1030-1170	-20.4	11.8	209.934	183.976	2.74	0.876352	0.155928	60	0.106721	0.322246	0.0004979	8.45e-05	0.0058368	.	.	123	U5b2a2b	0.9107	.
Sint-Truiden	ST2146	.	SK2146	Adult	XX	Groenmarkt-2	10	W-O	II	843±25BP	1215	1165-1265	-20.5	10.2	80.9885	43.2899	0.597	0.534519	0.198196	57	0.114323	0.321464	0.0079177	0.0023764	0.0187224	.	.	36.8	K1c2	0.9072	.
Sint-Truiden	ST2161	.	SK2161	Child	XX	Groenmarkt-2	10	ZWW-NOO	II	.	.	.	.	.	103.618	51.5825	0.719	0.497814	0.1777	60	0.108641	0.32381	0.000337	5.89e-05	0.0072721	.	.	109	H3a1	0.8365	.
Sint-Truiden	ST2162	.	SK2162	Adult	XX	Groenmarkt-2	10	ZWW-NOO	II	.	.	.	.	.	133.207	21.5869	0.259	0.162056	0.105385	49	0.108465	0.319867	0.0006071	9.3e-05	0.0136118	.	.	21.4	H1ap1	0.8876	.
Sint-Truiden	ST2163	.	SK2163	Adult	XX	Groenmarkt-2	10	ZWW-NOO	II	985±23BP	1075	990-1160	-20.5	9	133.844	21.9098	0.245	0.163697	0.145447	45	0.0822742	0.318579	0.0048874	0.0003785	0.0254259	.	.	37.3	HV0f	0.6598	.
Sint-Truiden	ST2164	.	SK2164	Adult	XX	Groenmarkt-2	10	ZWW-NOO	II	.	.	.	.	.	46.5706	0.795355	0.0107	0.0170785	0.0498054	51	0.105165	.	0.009711	0.0014801	0.201477	.	.	3.66	U5b2	0.7888	.
Sint-Truiden	ST2169	.	SK2169	Adult	XY	Groenmarkt-2	10	NWW-ZOO	II	.	.	.	.	.	105.881	84.3704	1.23	0.796842	0.19566	63	0.13561	0.321342	0.0097311	0.0046421	0.0166492	0.016706	0.0136329	108	T1a1	0.9098	R1b6-S4060
Sint-Truiden	ST2170	.	SK2170	Adult	XY	Groenmarkt-2	10	W-O	II	.	.	.	.	.	115.874	28.5753	0.454	0.246608	0.166415	64	0.161986	0.3215	0.004167	0.0004381	0.0166852	0.0364495	0.045193	64.9	H1e1a	0.7702	I3a1
Sint-Truiden	ST2171	.	SK2171	Juvenile	XX	Groenmarkt-2	10	W-O	II	.	.	.	.	.	89.3575	9.99872	0.135	0.111896	0.178874	58	0.0859218	0.325509	0.004239	0.0006616	0.0128664	.	.	87.4	H7b2	0.8132	.
Sint-Truiden	ST2207	.	SK2207	Adult	XY	Groenmarkt-2	10	ZWW-NOO	II	.	.	.	.	.	91.7819	64.6386	0.864	0.704263	0.176545	56	0.152368	0.322236	0.0089217	0.0023971	0.0216445	0.0106536	0.00212848	59.9	H16	0.8398	E2a1
Sint-Truiden	ST2213	.	SK2213	Adult	XY	Groenmarkt-2	10	ZWW-NOO	II	.	.	.	.	.	125.455	36.4384	0.53	0.29045	0.1536	58	0.0819014	0.322798	0.0062363	0.0015704	0.0173966	0.0058323	0.0132008	49.8	U5b2a2a1	0.9277	R1b11-CTS1450
Sint-Truiden	ST2228	.	SK2228	Adult	XY	Groenmarkt-2	10	ZWW-NOO	II	.	.	.	.	.	112.747	77.1947	1.17	0.684671	0.170549	61	0.126212	0.320727	0.0086912	0.0036702	0.0164034	0.00830008	0.0086766	100	J1c1g	0.9555	R1b-P312(xR1b2)
Sint-Truiden	ST2229	.	SK2229	Adult	XX	Groenmarkt-2	10	ZWW-NOO	II	.	.	.	.	.	109.259	78.5354	1.15	0.718798	0.17721	60	0.124497	0.321902	0.0052234	0.0019681	0.011644	.	.	90.4	J2a1a1a	0.9539	.
Sint-Truiden	ST2238	.	SK2238	Juvenile	XX	Groenmarkt-2	10	W-O	II	.	.	.	.	.	56.5547	2.33225	0.0404	0.0412387	0.228096	72	0.0356669	.	0.0018665	0.0002434	0.0183244	.	.	23.6	H2a2a1f	0.6552	.
Sint-Truiden	ST2241	.	SK2241	Adult	XY	Groenmarkt-2	10	W-O	II	.	.	.	.	.	91.6645	70.2509	1.07	0.766392	0.159393	60	0.111568	0.323139	0.0051095	0.0004684	0.015487	0.00950169	0.00808417	75.6	H1c	0.6768	R1b8-S17948
Sint-Truiden	ST2257	.	SK2257	Juvenile	XY	Groenmarkt-2	10	ZWW-NOO	II	.	.	.	.	.	109.64	14.9568	0.258	0.136417	0.170978	69	0.0496032	0.319786	0.0033051	0.0004705	0.0106637	0.0441594	0.0306312	76	T2e	0.9587	R1b-M269
Sint-Truiden	ST2261	.	SK2261	Adult	XX	Groenmarkt-2	10	W-O	II	.	.	.	.	.	87.4919	56.2767	0.833	0.643222	0.187102	65	0.161388	0.318999	0.0004304	6.95e-05	0.0070183	.	.	113	H1c1	0.8298	.
Sint-Truiden	ST2263	.	SK2263	Adult	XY	Groenmarkt-2	10	ZWW-NOO	II	952±24BP	1095	1030-1160	-19.6	11	102.589	39.2313	0.516	0.382412	0.200848	58	0.123435	0.321008	0.0071069	0.0010539	0.0195484	0.0234661	0.0235705	58.9	H5	0.6538	I1
Sint-Truiden	ST2269	.	SK2269	Adult	XY	Groenmarkt-2	10	W-O	II	.	.	.	.	.	134.448	92.6972	1.28	0.689463	0.185676	58	0.146983	0.320454	0.0154376	0.0085672	0.0246478	0.015558	0.0144205	94.3	T2+16189	0.8795	J2a4-Y23162
Sint-Truiden	ST2299	.	SK2299	Adult	XX	Groenmarkt-2	10	W-O	II	.	.	.	.	.	133.249	15.699	0.166	0.117817	0.228797	52	0.1098	0.316132	0.0013737	0.0002238	0.0241929	.	.	18.4	H+195+146	0.7318	.
Sint-Truiden	ST2310	.	SK2310	Adult	XX	Groenmarkt-2	10	W-O	II	.	.	.	.	.	112.365	92.0771	1.16	0.819445	0.221245	59	0.136051	0.320952	0.012775	0.0065464	0.0202487	.	.	103	T1a1i	0.9622	.
Sint-Truiden	ST2315	.	SK2315	Adult	XX	Groenmarkt-2	10	ZWW-NOO	II	.	.	.	.	.	63.6152	23.3019	0.237	0.366295	0.253588	48	0.0983632	0.321445	0.0004811	8.68e-05	0.0106226	.	.	38.3	H11b1	0.7782	.
Sint-Truiden	ST2318	.	SK2318	Adult	XX	Groenmarkt-2	10	ZW-NO	II	983±24BP	1075	990-1160	-20.3	10.1	128.241	94.2067	1.3	0.734609	0.176133	57	0.141137	0.322647	0.0076301	0.0016072	0.0174272	.	.	91.5	H59a	0.7718	.
Sint-Truiden	ST2320	.	SK2320	Adult	XY	Groenmarkt-2	10	W-O	II	.	.	.	.	.	123.173	41.5963	0.549	0.337706	0.138617	52	0.0993102	0.322672	0.0021497	0.0002296	0.0134723	0.0109976	0.0104181	52.6	H1e2	0.935	R1b6-Z159
Sint-Truiden	ST2326	.	SK2326	Adult	XY	Groenmarkt-2	11	NWW-ZOO	II	986±24BP	1075	990-1160	-20.3	11.3	128.733	24.1308	0.312	0.187449	0.142568	52	0.147865	0.324178	0.0088083	0.0015291	0.0301705	0.0226676	0.022227	40.4	H1b	0.7165	R1b6-Z330
Sint-Truiden	ST2327	.	SK2327	Adult	XX	Groenmarkt-2	11	W-O	II	978±23BP	1090	1020-1160	-20	10.2	181.213	145.113	1.79	0.800788	0.135893	49	0.161674	0.32251	0.0140536	0.0062822	0.0258314	.	.	65.6	U4a2h1	0.8613	.
Sint-Truiden	ST2329	.	SK2329	Adult	XY	Groenmarkt-2	10	W-O	II	.	.	.	.	.	87.4585	66.7332	0.786	0.763027	0.193413	52	0.167169	0.321673	0.0023483	0.0002135	0.0116465	0.01559	0.013786	62.9	H5a1	0.7832	R1b6-Z325
Sint-Truiden	ST2334	.	SK2334	Adult	XX	Groenmarkt-2	12	W-O	II	.	.	.	.	.	98.1145	68.0612	0.817	0.693691	0.250802	59	0.0963048	0.323206	0.0117443	0.00528	0.0209636	.	.	96.4	HV2a2	0.8601	.
Sint-Truiden	ST2335	.	SK2335	Adult	XY	Groenmarkt-2	12	W-O	II	.	.	.	.	.	119.526	36.765	0.486	0.307591	0.167128	55	0.122204	0.320822	0.0077283	0.0015515	0.0201419	0.0489946	0.0384046	62.8	U6a1a1	0.9195	R1b-L151
Sint-Truiden	ST2343	.	SK2343	Child	XY	Groenmarkt-2	7	W-O	II	964±24BP	1090	1020-1160	-20.2	9.6	92.8502	1.3011	0.0167	0.0140129	0.150498	51	0.0942695	.	0.0131078	0.002257	0.0426432	n.a.	n.a.	15.4	T1a1	0.9142	R1b?
Sint-Truiden	ST2354	.	SK2354	Adult	XY	Groenmarkt-2	12	NWW-ZOO	II	.	.	.	.	.	172.487	10.7386	0.112	0.0622578	0.117427	42	0.142915	0.330663	0.0106398	0.0014848	0.0497423	0.110408	0.10256	19	H1b	0.7153	R1b-M269
Sint-Truiden	ST2357	.	SK2357	Child	XX	Groenmarkt-2	12	NWW-ZOO	II	.	.	.	.	.	88.1355	38.0814	0.4	0.432078	0.238102	51	0.101272	0.321501	0.0005421	8.8e-05	0.0078167	.	.	76	U4b1a3a	0.9278	.
Sint-Truiden	ST2358	.	SK2358	Juvenile	XX	Groenmarkt-2	12	NWW-ZOO	II	969±23BP	1090	1020-1160	-20.7	10.1	100.971	77.5323	1.1	0.767865	0.199467	61	0.0788393	0.319703	0.012019	0.0059275	0.020606	.	.	114	K1a17	0.9259	.
Sint-Truiden	ST2363	.	SK2363	Adult	XY	Groenmarkt-2	12	NWW-ZOO	II	.	.	.	.	.	351.394	253.109	2.58	0.720299	0.150208	45	0.153843	0.321983	0.000435	7.1e-05	0.0083726	0.0136697	0.0129687	59.7	H1be	0.8115	E2a1-CTS1273
Sint-Truiden	ST2364	.	SK2364	Child	XX	Groenmarkt-2	12	NWW-ZOO	II	996±23BP	1075	990-1160	-20.3	9.2	138.752	92.0863	0.832	0.663674	0.342476	49	0.14071	0.323677	0.0007832	0.0001385	0.0101341	.	.	94.7	K1b2a	0.8989	.
Sint-Truiden	ST2378	.	SK2378	Adult	XY	Groenmarkt-2	12	W-O	II	994±21BP	1075	990-1160	-20.1	10.2	92.1804	64.8847	0.86	0.703888	0.187719	56	0.127621	0.322582	0.0003967	6.62e-05	0.0080081	0.0111009	0.00447782	60	V	0.8225	R1b-P312(xR1b2)
Sint-Truiden	ST2390	.	SK2390	Adult	XY	Groenmarkt-2	11	W-O	II	.	.	.	.	.	90.6854	42.0241	0.55	0.463405	0.210588	56	0.114402	0.32348	0.0007523	0.0001399	0.0106489	0.00682083	0.00352063	49.6	J1c2	0.9231	I2d-CTS10057
Sint-Truiden	ST2391	.	SK2391	Adult	XY	Groenmarkt-2	11	ZWW-NOO	II	.	.	.	.	.	110.106	28.9563	0.357	0.262985	0.162738	51	0.0896132	0.319111	0.002913	0.0003696	0.0185178	0.0391141	0.0448806	37.2	U5a1b	0.8748	R1b-M269
Sint-Truiden	ST2397	.	SK2397	Adult	XY	Groenmarkt-2	11	W-O	II	.	.	.	.	.	128.232	102.209	1.31	0.797062	0.166747	53	0.136277	0.322313	0.0024684	0.00043	0.0101459	0.00986207	0.00472878	66	X2e2b1	0.9508	R1b6-CTS13009
Sint-Truiden	ST2420	.	SK2420	Adult	XY	Groenmarkt-2	11	W-O	II	.	.	.	.	.	119.796	92.6103	1.13	0.773064	0.170022	51	0.115762	0.319686	0.0139684	0.0068869	0.0241328	0.0155622	0.0163906	61.9	M1a3a	0.9299	I1d59
Sint-Truiden	ST2421	.	SK2421	Adult	XX	Groenmarkt-2	11	W-O	II	.	.	.	.	.	128.946	62.2277	0.671	0.482586	0.18829	50	0.13038	0.322088	0.016946	0.0089994	0.0322429	.	.	63.9	U5a1c	0.8467	.
Sint-Truiden	ST2428	.	SK2428	Juvenile	XY	Groenmarkt-2	11	W-O	II	.	.	.	.	.	122.12	30.5965	0.428	0.250543	0.157704	56	0.0457356	0.320729	0.0174911	0.0087121	0.0386045	0.0128999	0.0145437	37.3	U5b1b1+@16192	0.8964	G2p-Y219433
Sint-Truiden	ST2431	.	SK2431	Juvenile	XX	Groenmarkt-2	11	W-O	II	922±25BP	1120	1030-1210	-20.5	9.7	162.874	103.194	1.32	0.633583	0.201574	56	0.0626658	0.320634	0.0035056	0.0004512	0.0104764	.	.	97	J2b1a3	0.9257	.
Sint-Truiden	ST2433	.	SK2433	Adult	XY	Groenmarkt-2	11	W-O	II	.	.	.	.	.	118.441	89.6671	1.18	0.757062	0.174704	55	0.156344	0.322582	0.0090193	0.0028545	0.0198715	0.0163663	0.0120583	77.1	HV0b	0.8705	R1b1-Y22291
Sint-Truiden	ST2434	.	SK2434	Juvenile	XX	Groenmarkt-2	11	W-O	II	.	.	.	.	.	81.3423	14.0547	0.161	0.172785	0.275923	61	0.056587	0.32425	0.0004408	7.1e-05	0.0087882	.	.	56.4	H7c2	0.7984	.
Sint-Truiden	ST2435	.	SK2435	Adult	XX	Groenmarkt-2	11	NWW-ZOO	II	.	.	.	.	.	111.18	87.819	1.13	0.789884	0.178912	55	0.205786	0.318624	0.0137389	0.0064569	0.0230646	.	.	92.8	T2e	0.9358	.
Sint-Truiden	ST2436	.	SK2436	Adult	XY	Groenmarkt-2	11	NWW-ZOO	II	.	.	.	.	.	102.564	84.5343	1.04	0.824213	0.231048	60	0.12254	0.319199	0.0260469	0.0158398	0.0405079	0.013055	0.0134046	85.8	K2a4	0.9128	J2b1-Y3165
Sint-Truiden	ST2439	.	SK2439		XX	Groenmarkt-2	11	W-O	II	.	.	.	.	.	114.875	80.4303	1.08	0.700153	0.167606	55	0.136188	0.327113	0.0130639	0.0064175	0.0209401	.	.	73.7	J1c3e1	0.8901	.
Sint-Truiden	ST2444	.	SK2444	Adult	XY	Groenmarkt-2	11	W-O	II	.	.	.	.	.	53.88	0.158017	0.00175	0.00293276	0.107248	45	0.116594	.	0.002951	0.0004426	0.0668512	n.a.	n.a.	6.47	H2a2a1a	0.8111	.
Sint-Truiden	ST2452	.	SK2452	Adult	XX	Groenmarkt-2	11	W-O	II	.	.	.	.	.	118.486	96.1366	1.29	0.811379	0.158651	54	0.0946734	0.321746	0.0012217	0.0001421	0.0078338	.	.	67.4	K2b1a1a	0.9191	.
Sint-Truiden	ST2455	.	SK2455	Adult	XY	Groenmarkt-2	11	W-O	II	.	.	.	.	.	98.9266	77.4728	1.08	0.783134	0.15453	56	0.0743009	0.319853	0.0061481	0.0014695	0.015913	0.0106567	0.0141155	65.2	H24a	0.6871	R1b-L151
Sint-Truiden	ST2457	.	SK2457	Adult	XY	Groenmarkt-2	11	W-O	II	.	.	.	.	.	93.0404	31.5085	0.423	0.338655	0.196619	59	0.0729543	0.320912	0.0196376	0.0101711	0.0353605	0.0167999	0.0129823	46	J1b1a1	0.9303	R1b-M269
Sint-Truiden	ST2500	.	SK2500	Adult	XX	Groenmarkt-2	11	NW-ZO	II	.	.	.	.	.	103.333	15.7709	0.209	0.152622	0.188725	55	0.149847	0.324102	0.0162312	0.0037298	0.0388714	.	.	29.1	H3a1	0.754	.
Sint-Truiden	ST2516	.	SK2516	Adult	XX	Groenmarkt-2	8	W-O	II	.	.	.	.	.	116.764	91.6751	1.3	0.78513	0.214792	64	0.159802	0.317678	0.0034322	0.0006939	0.008523	.	.	127	N1b1a2	0.9296	.
Sint-Truiden	ST2525	.	SK2525	Adult	XX	Groenmarkt-2	8	W-O	II	.	.	.	.	.	86.2891	0.223302	0.0032	0.00258784	0.0712846	52	0.135352	.	.	.	.	.	.	0.941	J1c15b	0.5825	R1b?
Sint-Truiden	ST2542	.	SK2542	Adult	XY	Groenmarkt-2	12	W-O	II	.	.	.	.	.	99.3382	37.4236	0.552	0.376729	0.163267	60	0.156991	0.322302	0.000481	8.44e-05	0.0096518	0.00695437	0.00510748	61.7	H1c9a	0.8322	R1b-L151
Sint-Truiden	ST2551	.	SK2551	Adult	XY	Groenmarkt-2	12	NWW-ZOO	II	.	.	.	.	.	58.386	15.7385	0.21	0.26956	0.147337	54	0.056149	0.321562	0.0066062	0.00126	0.018354	0.0225178	0.00800894	33.2	T1a1	0.9358	E4a
Sint-Truiden	ST2552	.	SK2552	Adult	XY	Groenmarkt-2	12	NWW-ZOO	II	.	.	.	.	.	104.922	49.6258	0.749	0.472977	0.136868	59	0.0784834	0.320632	0.0066527	0.0016873	0.0183642	0.0139498	0.0170847	63.5	H11a	0.8268	G2k-L14
Sint-Truiden	ST2637	.	SK2637	Adult	XY	Groenmarkt-2	12	.	II	.	.	.	.	.	94.3651	45.5629	0.741	0.482837	0.124127	62	0.0916044	0.317594	0.0028871	0.000811	0.0122176	0.012695	0.00975324	76.1	U5b2a2b	0.9342	R1b-P312
Sint-Truiden	ST2638	.	SK2638	Adult	XY	Groenmarkt-2	12	.	II	917±26BP	1120	1030-1210	-20.1	11.9	73.3928	56.8511	0.868	0.774614	0.145297	59	0.104403	0.318022	0.0006191	0.0001127	0.0103056	0.0151838	0.018765	67.2	HV0+195	0.789	R1b6-Z330
Sint-Truiden	ST2653	.	SK2653	Adult	XY	Groenmarkt-2	9	NWW-ZOO	I/II	.	.	.	.	.	65.4839	50.2991	0.763	0.768114	0.160678	61	0.127215	0.31918	0.0005542	8.62e-05	0.0097023	0.012304	0.0120501	65.5	H1	0.7585	R1a1-Z282
Sint-Truiden	ST2654	.	SK2654	Adult	XX	Groenmarkt-2	9	ZWW-NOO	I/II	.	.	.	.	.	96.5982	18.1338	0.26	0.187724	0.165106	58	0.0703007	0.324423	0.0112503	0.0037353	0.0241261	.	.	48	J1c3	0.9158	.
Sint-Truiden	ST2666	.	SK2666	Adult	XY	Groenmarkt-2	9	NW-ZO	I/II	.	.	.	.	.	94.1126	57.4141	0.863	0.610058	0.152303	60	0.153577	0.321952	0.0060849	0.0007068	0.0173718	0.0178155	0.0174052	72.1	H1c4	0.7958	R1b3-Z202
Sint-Truiden	ST2689	.	SK2689	Adult	XX	Groenmarkt-2	12	.	II	.	.	.	.	.	81.8984	31.2332	0.336	0.381365	0.172936	48	0.137145	0.325828	0.0096971	0.0024354	0.0215349	.	.	76.1	X2i+@225	0.8937	.
Sint-Truiden	ST2701	.	SK2701	Child	XY	Groenmarkt-2	13	W-O	II	.	.	.	.	.	86.6195	14.4335	0.217	0.166631	0.167289	62	0.06258	0.323381	0.0215267	0.0120608	0.0383639	0.0456802	0.0348636	39	T2b3+151	0.9167	J1b-Z2331
Sint-Truiden	ST2710	.	SK2710	Juvenile	XY	Groenmarkt-2	13	NWW-ZOO	II	.	.	.	.	.	74.997	2.89934	0.0348	0.0386594	0.338253	62	0.0619113	.	0.0008433	0.0001576	0.0128167	n.a.	n.a.	51.5	H	0.8264	R1b
Sint-Truiden	ST2805	.	SK2805	Adult	XY	Groenmarkt-2	10	W-O	I/II	.	.	.	.	.	84.096	41.0476	0.698	0.488104	0.145032	66	0.122875	0.319155	0.0075114	0.0018048	0.0191655	0.00675743	0.005025	72.7	H39b	0.7204	R1b6-Y29866
Sint-Truiden	ST2814	.	SK2814	Adult	XX	Groenmarkt-2	10	NWW-ZOO	II	991±23BP	1075	990-1160	-20.4	9.1	88.3894	22.0671	0.231	0.249657	0.16745	48	0.0974965	0.321513	0.0008545	0.0001332	0.015896	.	.	21.2	H1e1a	0.6544	.
Sint-Truiden	ST2819	.	SK2819	Adult	XY	Groenmarkt-2	10	.	I/II	.	.	.	.	.	255.655	206.828	2.95	0.809013	0.155959	59	0.138551	0.319489	0.0153132	0.009811	0.0225644	0.0109724	0.0114911	124	U2e1a1	0.926	I1a-Y188899
Sint-Truiden	ST2824	.	SK2824	Adult	XY	Groenmarkt-2	10	ZWW-NOO	I/II	.	.	.	.	.	90.154	3.41211	0.0484	0.0378476	0.196591	59	0.0524035	.	0.001736	0.0002548	0.0171521	0.0603441	0.191144	23.1	J1b1a1b	0.9104	R1b-M269
Sint-Truiden	ST2835	.	SK2835	Adult	XX	Groenmarkt-2	10	W-O	I/II	.	.	.	.	.	67.425	18.2011	0.218	0.269946	0.20028	57	0.0915328	0.322276	0.0006937	0.0001144	0.0095299	.	.	87.8	H1n+146	0.855	.
Sint-Truiden	ST2871	.	SK2871	Adult	XX	Groenmarkt-2	14	NW-ZO	II	.	.	.	.	.	90.2335	68.6514	1.04	0.76082	0.170677	62	0.161904	0.320025	0.0090517	0.0025404	0.0229114	.	.	94.2	H3h	0.7507	.
Sint-Truiden	ST2873	.	SK2873	Adult	XX	Groenmarkt-2	14	.	II	.	.	.	.	.	47.1499	0.127262	0.00151	0.00269909	0.075985	44	0.110893	.	.	.	.	.	.	0.378	H2a2a	1	.
Sint-Truiden	ST2889	.	SK2889	Adult	XY	Groenmarkt-2	11	W-O	I/II	.	.	.	.	.	71.8969	39.8509	0.396	0.554278	0.187291	43	0.104787	0.322759	0.0074753	0.00103	0.0209315	0.0180754	0.0138663	34.5	J1c3d	0.8744	I1a91-A5975
Sint-Truiden	ST2895	.	SK2895	Juvenile	XX	Groenmarkt-2	11	.	I	1124±24BP	940	880-1000	-20.5	9.8	57.8521	2.82111	0.03	0.0487642	0.152402	44	0.128387	.	0.01789	0.0043306	0.0421984	.	.	27.5	T2b	0.8928	.
Sint-Truiden	ST2913	.	SK2913	Adult	XY	Groenmarkt-2	14	W-O	II	.	.	.	.	.	100.364	55.5998	0.798	0.553979	0.165941	61	0.139825	0.322338	0.0081372	0.0023103	0.0196375	0.0130917	0.014673	63.2	U5b3f	0.975	G2k-S9591
Sint-Truiden	ST2914	.	SK2914	Adult	XX	Groenmarkt-2	14	W-O	II	.	.	.	.	.	94.018	78.4482	1.21	0.834396	0.155074	61	0.0837716	0.321608	0.0038148	0.0004347	0.0123091	.	.	78.7	U4a1	0.9267	.
Sint-Truiden	ST2932	.	SK2932	Adult	XX	Groenmarkt-2	14	.	II	.	.	.	.	.	120.684	84.7561	1.21	0.702297	0.170176	59	0.130171	0.321249	0.0057325	0.0008929	0.0142633	.	.	73.9	J1c5	0.9293	.
Sint-Truiden	ST2933	.	SK2933	Adult	XY	Groenmarkt-2	14	W-O	II	975±23BP	1090	1020-1160	-20	11.3	184.575	37.0282	0.512	0.200613	0.10239	53	0.122161	0.319216	0.0098968	0.0030247	0.0221932	0.0192435	0.0244123	35.1	T1a2a	0.9138	E2c-PF2546
Sint-Truiden	ST2937	.	SK2937	Child	XX	Groenmarkt-2	11	.	I/II	.	.	.	.	.	83.6115	23.7409	0.34	0.283943	0.205811	65	0.0563968	0.322726	0.004828	0.0004666	0.0146288	.	.	69.1	H2a1e1a	0.9351	.
Sint-Truiden	ST2945	.	SK2945	Baby	XX	Groenmarkt-2	14	NWW-ZOO	II	.	.	.	.	.	168.006	18.8715	0.12	0.112326	0.281924	41	0.130216	0.318334	0.0011331	0.0001872	0.0149646	.	.	22.8	U2e2a1	0.8863	.
Sint-Truiden	ST2948	.	SK2948	Adult	XY	Groenmarkt-2	14	.	II	969±21BP	1090	1020-1160	-20.3	10.2	161.725	2.86882	0.0321	0.0177389	0.216632	50	0.099033	.	0.0151752	0.001999	0.0709003	n.a.	n.a.	10	H2a1	0.6256	R1b-M269
Sint-Truiden	ST2954	.	SK2954	Adult	XY	Groenmarkt-4	2	W-O	I	.	.	.	.	.	304.409	150.306	1.62	0.493765	0.160234	46	0.111847	0.316692	0.0032237	0.0006165	0.0107779	0.00564776	0.00297139	67.3	I5a	0.8421	I1z
Sint-Truiden	ST2961	.	SK2961	Adult	XX	Groenmarkt-4	2	W-O	I	.	.	.	.	.	88.8125	54.8787	0.846	0.617917	0.158068	61	0.0983999	0.3187	0.0006142	0.0001156	0.0102875	.	.	73.6	H3b+16129	0.8799	.
Sint-Truiden	ST2963	.	SK2963	Adult	XX	Groenmarkt-4	2	W-O	I	.	.	.	.	.	115.791	6.81589	0.0676	0.0588636	0.205762	45	0.177601	.	0.0016982	0.0002979	0.0192351	.	.	35.9	U4b1b1	0.8806	.
Sint-Truiden	ST2964	.	SK2964	Adult	XY	Groenmarkt-4	2	W-O	I	1202±24BP	795	700-890	-19.7	9.6	72.4742	12.0538	0.128	0.166319	0.17122	45	0.175445	0.318775	0.01133	0.0021164	0.0394159	0.0253567	0.0261799	20	W1+119	0.8886	R1b3-Z201
Sint-Truiden	ST2967	.	SK2967	Adult	XX	Groenmarkt-4	2	W-O	I	.	.	.	.	.	83.7129	5.69641	0.0884	0.068047	0.199271	63	0.148226	.	0.0072302	0.0013537	0.0240398	.	.	37	T2b	0.9276	.
Sint-Truiden	ST2969	.	SK2969	Adult	XY	Groenmarkt-2	10	.	III/IV	290±24BP	1580	1500-1660	-19.4	13.3	96.4879	37.5871	0.411	0.389552	0.164553	46	0.0937877	0.320674	0.0008133	0.0001557	0.0138664	0.0122164	0.00890002	44.6	H1f+16093	0.7854	R1b-U106
Sint-Truiden	ST2978	.	SK2978	Adult	XY	Groenmarkt-4	2	W-O	I	.	.	.	.	.	104.569	70.5189	1.16	0.674374	0.149659	65	0.156293	0.319863	0.0088021	0.0031441	0.0181918	0.0173037	0.0152636	95.1	H6a1a	0.7894	R1b-P312(xR1b2)
Sint-Truiden	ST2981	.	SK2981	Adult	XY	Groenmarkt-4	2	W-O	I	.	.	.	.	.	98.8487	83.5448	1.21	0.845179	0.16626	58	0.0836021	0.322713	0.00866	0.003435	0.016209	0.00975107	0.0074271	65.9	J1c3c	0.8744	R1b-P312(xR1b2)
Sint-Truiden	ST2983	.	SK2983	Adult	XX	Groenmarkt-4	2	W-O	I	.	.	.	.	.	76.918	56.8188	0.893	0.738693	0.163831	63	0.157731	0.320166	0.0018482	0.0001581	0.0108328	.	.	102	H3h6	0.7655	.
Sint-Truiden	ST2985	.	SK2985	Adult	XY	Groenmarkt-4	2	NWW-ZOO	I	.	.	.	.	.	128.104	103.823	1.53	0.810456	0.216928	68	0.164137	0.316816	0.0063461	0.0025361	0.0128879	0.00839972	0.0137328	131	K1a3a	0.9151	R1b3-BY1806
Sint-Truiden	ST2988	.	SK2988	Adult	XY	Groenmarkt-4	2	W-O	I	.	.	.	.	.	88.1069	65.2358	1.03	0.740416	0.170214	65	0.155043	0.319536	0.0077896	0.0010117	0.0196105	0.0048052	0.00214444	108	U5a2c	0.9208	J2a111-Y15222
Sint-Truiden	ST2992	.	SK2992	Adult	XX	Groenmarkt-4	3	W-O	I	.	.	.	.	.	97.3311	69.9516	1.01	0.718698	0.163342	58	0.159965	0.318954	0.0141	0.0073152	0.0245556	.	.	67.7	K1b2b	0.9647	.
Sint-Truiden	ST2997	.	SK2997	Adult	XY	Groenmarkt-4	3	W-O	I	.	.	.	.	.	44.5558	1.66476	0.0223	0.0373634	0.207105	57	0.0988869	.	0.0092412	0.0015067	0.197756	n.a.	n.a.	4.78	U5b2a2b1	0.876	R1b-M269
Sint-Truiden	ST2999	.	SK2999	Adult	XX	Groenmarkt-4	3	W-O	I	.	.	.	.	.	71.7897	60.4188	0.844	0.841608	0.193608	62	0.106051	0.320852	0.0067087	0.0022945	0.0167847	.	.	78.3	U5a2b4	0.9533	.
Sint-Truiden	ST3000	.	SK3000	Adult	XY	Groenmarkt-4	3	W-O	I	1226±23BP	795	700-890	-19.2	11	82.7177	39.6414	0.37	0.479238	0.238748	44	0.161427	0.320414	0.0005424	9.18e-05	0.0106189	0.00791089	0.00757605	38.3	W5a1a	0.937	R1b1-S4634
Sint-Truiden	ST3002	.	SK3002	Adult	XX	Groenmarkt-4	3	W-O	I	1202±27BP	800	700-900	-20.7	9.1	65.6792	14.6964	0.18	0.22376	0.205288	58	0.158964	0.321114	0.003421	0.0002915	0.0128196	.	.	61.3	T2a1a	0.922	.
Sint-Truiden	ST3004	.	SK3004	Adult	XX	Groenmarkt-4	3	ZW-NO	I	1034±26BP	970	900-1040	-20.1	9.7	86.9707	28.7496	0.398	0.330567	0.156551	56	0.136736	0.319843	0.0106089	0.0039701	0.0225653	.	.	48.4	K1b1c	0.916	.
Sint-Truiden	ST3006	.	SK3006	Adult	XY	Groenmarkt-4	3	W-O	I	.	.	.	.	.	85.139	51.6088	0.772	0.606171	0.17327	61	0.0841896	0.317778	0.0088758	0.0035862	0.0193736	0.0155191	0.0131556	56.3	T1a1	0.9596	R1b6-S497
Sint-Truiden	ST3008	.	SK3008	Juvenile	XX	Groenmarkt-4	3	W-O	I	.	.	.	.	.	62.8358	3.33056	0.0485	0.0530042	0.194652	60	0.0864366	.	0.0033651	0.0004035	0.0235656	.	.	30.5	H1e1a	0.8469	.
Sint-Truiden	ST3009	.	SK3009	Juvenile	XX	Groenmarkt-4	3	W-O	I	1215±24BP	795	700-890	-20.5	8.8	140.394	80.7888	1.22	0.575443	0.113225	57	0.0759405	0.320554	0.0039108	0.0004942	0.0127142	.	.	82.3	H4a1a1a1a	0.8491	.
Sint-Truiden	ST3010	.	SK3010	Juvenile	XX	Groenmarkt-4	3	W-O	I	.	.	.	.	.	63.7828	2.18241	0.0261	0.0342162	0.214981	52	0.188578	.	0.0067968	0.0006412	0.03313	.	.	19.5	H6a1b	0.8641	.
Sint-Truiden	ST3013	.	SK3013	Juvenile	XX	Groenmarkt-4	3	W-O	I	.	.	.	.	.	422.166	63.6798	0.392	0.150841	0.624427	64	0.0377944	0.320488	0.0093135	0.0030956	0.0252213	.	.	38.7	H+195+146	0.7561	.
Sint-Truiden	ST3017	.	SK3017	Adult	XY	Groenmarkt-4	3	W-O	I	.	.	.	.	.	106.503	19.1751	0.2	0.180043	0.166703	44	0.166368	0.325186	0.0092412	0.0012486	0.0443191	0.0180117	0.0194411	16.4	H16+152	0.7197	R1b-P312
Sint-Truiden	ST3018	.	SK3018	Adult	XX	Groenmarkt-4	3	W-O	I	1262±26BP	765	660-870	-19.5	10.1	75.5024	4.42889	0.0605	0.058659	0.168888	58	0.0674272	.	0.0127338	0.002097	0.0347409	.	.	19.1	J1c2	0.913	.
Sint-Truiden	ST3019	.	SK3019	Adult	XX	Groenmarkt-4	3	W-O	I	.	.	.	.	.	83.6379	22.206	0.331	0.265501	0.152186	59	0.0824699	0.322681	0.0111271	0.0021364	0.0266381	.	.	44.1	H62	0.8569	.
Sint-Truiden	ST3022	.	SK3022	Juvenile	XY	Groenmarkt-2	15	W-O	II	955±24BP	1090	1020-1160	-20.5	9.2	51.7756	0.996054	0.0102	0.0192379	0.217825	47	0.121072	.	0.0034459	0.0005314	0.0772933	n.a.	n.a.	6.83	H3a1	0.7663	R1b
Sint-Truiden	ST3037	.	SK3037	Adult	XY	Groenmarkt-4	3	W-O	I	.	.	.	.	.	82.4375	62.3181	0.825	0.755944	0.167533	55	0.142506	0.32086	0.0124854	0.0062717	0.0220615	0.0167447	0.0213953	63.9	K1a4a1a	0.9402	R1b-L151
Sint-Truiden	ST3041	.	SK3041	Adult	XY	Groenmarkt-2	14	NW-ZO	II	.	.	.	.	.	115.84	68.2891	0.946	0.589514	0.154882	57	0.140293	0.322803	0.0113188	0.0032379	0.0273311	0.0195407	0.0171178	63.7	H24	0.6831	J2a91-Y7690
Sint-Truiden	ST3076	.	SK3076	Adult	XY	Groenmarkt-2	14	.	II	.	.	.	.	.	136.901	18.1609	0.236	0.132657	0.106494	51	0.130108	0.323498	0.0218822	0.0047596	0.0479219	0.0609339	0.0827298	43.7	HV0+195	0.8989	R1b-L151
Ypres	YP1366	.	YP1366	.	XY	.	.	.		.	.	.	.	.	110.253	71.0345	0.808	0.644285	0.252214	60	0.0988046	.	.	.	.	n.a.	n.a.	182	.	.	.
Ypres	YP1470	.	YP1470	.	XY	.	.	.		.	.	.	.	.	48.8058	14.067	0.191	0.288225	0.222202	59	0.189441	.	.	.	.	n.a.	n.a.	82	.	.	.
Ypres	YP1568	.	YP1568	.	XY	.	.	.		.	.	.	.	.	112.206	16.6723	0.217	0.148587	0.119759	51	0.0621582	.	.	.	.	n.a.	n.a.	33.3	.	.	.
Ypres	YP1576	.	YP1576	.	XY	.	.	.		.	.	.	.	.	82.4827	19.4854	0.253	0.236237	0.150078	52	0.106485	.	.	.	.	n.a.	n.a.	50.5	.	.	.
Ypres	YP1599	.	YP1599	.	NA	.	.	.		.	.	.	.	.	59.285	2.27939	0.0363	0.0384479	0.13464	60	0.133008	.	.	.	.	n.a.	n.a.	7.22	.	.	.
Ypres	YP1625	.	YP1625	.	XY	.	.	.		.	.	.	.	.	55.8641	3.5751	0.0457	0.0639963	0.170763	52	0.195268	.	.	.	.	n.a.	n.a.	27.3	.	.	.
Ypres	YP0017	.	YP0017	.	XY	.	.	.		.	.	.	.	.	61.6873	8.44303	0.0835	0.136868	0.230607	51	0.148632	.	.	.	.	n.a.	n.a.	56.4	.	.	.
Ypres	YP0171	.	YP0171	.	NA	.	.	.		.	.	.	.	.	48.0565	1.34411	0.0184	0.0279694	0.116032	52	0.158255	.	.	.	.	n.a.	n.a.	7.79	.	.	.
Ypres	YP0276	.	YP0276	.	XX	.	.	.		.	.	.	.	.	84.9937	37.0541	0.535	0.435963	0.122349	56	0.139278	.	.	.	.	.	.	33.5	.	.	.
Ypres	YP0327	.	YP0327	.	XX	.	.	.		.	.	.	.	.	69.3746	20.7206	0.274	0.298677	0.152596	55	0.162791	.	.	.	.	.	.	36.2	.	.	.
Ypres	YP0330	.	YP0330	.	XX	.	.	.		.	.	.	.	.	55.1956	0.922443	0.0132	0.0167123	0.172339	58	0.161165	.	.	.	.	.	.	3.21	.	.	.
Ypres	YP0339	.	YP0339	.	XY	.	.	.		.	.	.	.	.	98.697	10.8999	0.141	0.110438	0.146402	52	0.160509	.	.	.	.	n.a.	n.a.	42.4	.	.	.
Ypres	YP0341	.	YP0341	.	XY	.	.	.		.	.	.	.	.	67.8338	3.5115	0.0443	0.0517663	0.164084	51	0.12837	.	.	.	.	n.a.	n.a.	6.57	.	.	.
Ypres	YP0397	.	YP0397	.	XY	.	.	.		.	.	.	.	.	73.1584	28.927	0.37	0.395402	0.179039	54	0.155532	.	.	.	.	n.a.	n.a.	43.9	.	.	.
Ypres	YP0914	.	YP0914	.	NA	.	.	.		.	.	.	.	.	67.6139	1.47051	0.016	0.0217487	0.187438	47	0.163383	.	.	.	.	n.a.	n.a.	4.72	.	.	.
Note, Of the 404 individuals presented in this table, 372 had mean coverage above 0.01x and were analysed further. Twelve individuals with coverage <0.01x were used only in mtDNA analyses, sex determination and metagenomic screening
Sex determinations with a question mark are uncertain based on the two different sex determination methods used: ry_compute (Skoglund et al., 2013) and karyo_RxRy (Anastasiadou et al., 2024)
M - in millions
endogenous_DNA - proportion of reads mapping uniquely to human reference sequence
duplication_rate - proportion of reads that are not unique
readL - average read length
Damage - mean of C > T deamination rate in the first 5 bp of the reads
mtCont - ContamMix based estimate of mitochondrial DNA contamination rate
CI lower - lower bound of the 95% confidence interval of the ContamMix estimate
CI upper - upper bound of the 95% confidence interval of the ContamMix estimate
maleXContam method 1 - ANGSD based estimate of X-chromosomal contamination rate for males which considers the mismatch rate both within and between SNPs as independent
maleXContam method 2 - ANGSD based estimate of X-chromosomal contamination rate for males which uses only one randomly sampled read
MtCov - mean coverage of mitochondrial DNA
mtDNAHg - mitochondrial DNA haplogroup as measured by HaploGrep
mtHgQuality - HaploGrep's overall quality score
YchrHg - Y chromosome haplogroup
1 - Anthropological age at death estimates, De Winter et al., 2023
Het - heterozygosity, estimated for imputed genomes after excluding variants with minor allele frequency 0.05 in the HRC reference panel
Outlier - outliers identified with PCA (Figure 2)

## Sheet: S2 qpAdmGrR3
Table S2: Genetic ancestry proportions for ancient and modern populations from the Low Countries by qpAdm two-way admixture model and by supervised ADMIXTURE
			qpAdm 2-ways				supervised ADMIXTURE
N	Target	data source	Gaulish	NL_EMA	SE	PV	Gaulish	NL_EMA
I. Present-day Belgium
41	BE Antwerp	Project MinE 2018	0.521	0.479	0.047	0.330915	0.535	0.464825
20	BE Limburg	Project MinE 2018	0.689	0.311	0.06	0.810431	0.752	0.248206
24	BE East Flanders	Project MinE 2018	0.613	0.387	0.054	0.744341	0.618	0.381607
17	BE Flemish Brabant	Project MinE 2018	0.625	0.375	0.058	0.359487	0.531	0.469061
10	BE West Flanders	Project MinE 2018	0.605	0.395	0.076	0.086462	0.644	0.355687
II. Present-day Netherlands
15	NL Drenthe	Project MinE 2018	0.052	0.948	0.071	0.105952	0.221	0.779
12	NL Flevoland	Project MinE 2018	0.214	0.786	0.072	0.04035	0.319	0.681
9	NL Friesland	Project MinE 2018	0.142	0.858	0.078	0.243775	0.287	0.713
92	NL Gelderland	Project MinE 2018	0.222	0.778	0.039	0.635185	0.211	0.789
35	NL Groningen	Project MinE 2018	0.013	0.987	0.052	0.333186	0.19	0.81
28	NL Limburg	Project MinE 2018	0.37	0.63	0.048	0.855511	0.416	0.583
83	NL North Brabant	Project MinE 2018	0.354	0.646	0.04	0.431547	0.339	0.661
101	NL North Holland	Project MinE 2018	0.158	0.842	0.042	0.237465	0.191	0.808
55	NL Overijssel	Project MinE 2018	0.062	0.938	0.048	0.141636	0.342	0.658
111	NL South Holland	Project MinE 2018	0.248	0.752	0.04	0.231586	0.237	0.763
55	NL Utrecht	Project MinE 2018	0.173	0.827	0.045	0.309747	0.279	0.721
7	NL Zeeland	Project MinE 2018	0.37	0.63	0.08	0.05774	0.352	0.648
III. Medieval Belgium
332	ST	this study	0.629	0.371	0.039	0.132426	0.680036	0.319964
20	Koksijde, W-Flanders, EMA	Sasso et al. 2024	0.39	0.61	0.058	0.164102	0.498278	0.501722
13	Wulpen and Ypres, W-Flanders, HMA	Sasso et al. 2024; this study	0.278	0.722	0.063	0.674288	0.549	0.451
IV. Sint-Truiden time groups
32	I	this study	0.604	0.396	0.053	0.0936893	0.675191	0.324809
171	II	this study	0.593	0.407	0.038	0.310002	0.680082	0.319918
52	III	this study	0.646	0.354	0.051	0.0372183	0.667788	0.332212
27	IV	this study	0.721	0.279	0.062	0.0596326	0.700709	0.299291
V. Sint-Truiden zones of burials
86	Groenmarkt-1	this study	0.584	0.416	0.042	0.0754034	0.660756	0.339244
143	Groenmarkt-2	this study	0.609	0.391	0.039	0.227372	0.676759	0.323241
6	Groenmarkt-3	this study	0.744	0.256	0.088	0.404192	0.710987	0.289013
18	Groenmarkt-4	this study	0.68	0.32	0.063	0.191492	0.653701	0.346299
59	Trudoplein	this study	0.724	0.276	0.05	0.0991385	0.731553	0.268447
29	Trudoplein, female	this study	0.666	0.334	0.055	0.0666018	0.708834	0.291166
27	Trudoplein, male	this study	0.789	0.211	0.058	0.372177	0.756633	0.243367
Note, Gaulish ancestry was estimated using 15 Late Iron Age French genomes (Fischer et al. 2022) as a proxy source
NL_EMA ancestry was estimated using 22 Early Medieval genomes from the Netherlands (Gretzinger et al. 2022)
SE - standard error, PV - p-value

## Sheet: S3 qpAdmSupAdmInd
Table S3: Individual ancestry proportions estimated with qpAdm and supervised ADMIXTURE
		Time		qpAdm 2-ways				qpAdm 1-ways (p-value)		SupADMIXTURE
Sample	Sex	Group	Zone	Gaulish	EMA_NL	SE	PV	Gaulish	EMA_NL	Gaulish	EMA_NL
ST0004	XX	I/II	Trudoplein	0.772	0.228	0.198	0.355939	.	.	0.734869	0.265131
ST0006	XY	III	Trudoplein	0.94	0.06	0.205	0.620682	.	.	0.710615	0.289385
ST0008	XX	II	Trudoplein	0.321	0.679	0.2	0.526579	.	.	0.739723	0.260277
ST0009	XX	I/II	Trudoplein	0.358	0.642	0.209	0.522477	.	.	0.589019	0.410981
ST0011	XX	I/II	Trudoplein	1	0	0.206	0.95236	.	.	0.694166	0.305834
ST0019	XX	I/II	Trudoplein	0.669	0.331	0.218	0.602205	.	.	0.596008	0.403992
ST0020	XX	II	Trudoplein	0.693	0.307	0.202	0.612901	.	.	0.667021	0.332979
ST0024	XY	II	Trudoplein	0.553	0.447	0.204	0.099708	.	.	0.630766	0.369234
ST0027	XY	II	Trudoplein	0.603	0.397	0.204	0.84623	.	.	0.99999	1e-05
ST0028	XX	II	Trudoplein	0.645	0.355	0.218	0.00507	.	.	0.843723	0.156277
ST0032	XY	II	Trudoplein	0.862	0.138	0.203	0.6104	.	.	0.99999	1e-05
ST0035	XX	II	Trudoplein	0.963	0.037	0.201	0.523512	.	.	0.702933	0.297067
ST0036	XX	II	Trudoplein	0.639	0.361	0.204	0.210496	.	.	0.725694	0.274306
ST0037	XY	II	Trudoplein	0.717	0.283	0.198	0.353209	.	.	0.99999	1e-05
ST0040	XX	II	Trudoplein	0.747	0.253	0.191	0.819244	.	.	0.756856	0.243144
ST0041	XX	II	Trudoplein	0.943	0.057	0.217	0.107838	.	.	0.721461	0.278539
ST0042	XY	II	Trudoplein	0.899	0.101	0.202	0.196786	.	.	0.820277	0.179723
ST0043	XX	I	Trudoplein	-0.401	1.401	0.22	0.155503	ns	0.0649824	0.337224	0.662776
ST0044	XY	II	Trudoplein	0.923	0.077	0.199	0.17523	.	.	0.798303	0.201697
ST0045	XX	II	Trudoplein	0.863	0.137	0.202	0.455793	.	.	0.695573	0.304427
ST0046	XY	II	Trudoplein	0.52	0.48	0.205	0.256004	.	.	0.678369	0.321631
ST0047	XX	II	Trudoplein	0.307	0.693	0.186	0.320927	.	.	0.714363	0.285637
ST0048	XX	II	Trudoplein	0.766	0.234	0.205	0.551973	.	.	0.53647	0.46353
ST0049	XX	II	Trudoplein	1.085	-0.085	0.206	0.924582	.	.	0.705999	0.294001
ST0052	XY	II	Trudoplein	0.723	0.277	0.201	0.194797	.	.	0.632797	0.367203
ST0056	XY	II	Trudoplein	1.127	-0.127	0.218	0.318602	0.406636	ns	0.750635	0.249365
ST0057	XX	II	Trudoplein	0.822	0.178	0.203	0.182374	.	.	0.667413	0.332587
ST0058	XY	II	Trudoplein	0.547	0.453	0.202	0.381336	.	.	0.718894	0.281106
ST0062	XY	I/II	Trudoplein	1.087	-0.087	0.209	0.589571	0.700582	ns	0.574804	0.425196
ST0063	XX	I/II	Trudoplein	0.851	0.149	0.209	0.379425	.	.	0.933062	0.066938
ST0064	XY	I/II	Trudoplein	0.835	0.165	0.197	0.650102	.	.	0.81291	0.18709
ST0069	XX	I/II	Trudoplein	0.661	0.339	0.222	0.002771	.	.	0.703657	0.296343
ST0070	XY	II	Trudoplein	0.405	0.595	0.203	0.155259	.	.	0.799681	0.200319
ST0071	XY	I/II	Trudoplein	0.606	0.394	0.215	0.184102	.	.	0.599364	0.400636
ST0074	XX	I/II	Trudoplein	1.405	-0.405	0.216	0.497514	0.180833	ns	0.836988	0.163012
ST0077	XY	I/II	Trudoplein	0.982	0.018	0.208	0.548339	.	.	0.606893	0.393107
ST0079	XX	I/II	Trudoplein	0.732	0.268	0.217	0.367689	.	.	0.704287	0.295713
ST0080	XY	I/II	Trudoplein	0.839	0.161	0.214	0.327985	.	.	0.796309	0.203691
ST0081	XX	I/II	Trudoplein	0.75	0.25	0.211	0.041641	.	.	0.77416	0.22584
ST0082	XY	I/II	Trudoplein	1.156	-0.156	0.229	0.00578	ns	ns	0.765378	0.234622
ST0083	XX	I	Trudoplein	0.498	0.502	0.2	0.954311	.	.	0.867496	0.132504
ST0084	XY	I/II	Trudoplein	0.327	0.673	0.194	0.167945	.	.	0.457758	0.542242
ST0085	XY	I	Trudoplein	0.721	0.279	0.194	0.284112	.	.	0.725871	0.274129
ST0091	XY	I/II	Trudoplein	0.79	0.21	0.2	0.789644	.	.	0.754547	0.245453
ST0092	XY	I/II	Trudoplein	0.736	0.264	0.225	0.019299	.	.	0.713501	0.286499
ST0101	XX	I/II	Trudoplein	0.417	0.583	0.194	0.996335	.	.	0.695178	0.304822
ST0102	XY	I/II	Trudoplein	1.615	-0.615	0.217	0.181558	ns	ns	0.857053	0.142947
ST0103	XX	II	Trudoplein	1.005	-0.005	0.213	0.244632	0.364033	ns	0.856623	0.143377
ST0119	XY	IV	Groenmarkt-1	0.692	0.308	0.205	0.246958	.	.	0.744389	0.255611
ST0121	XX	IV	Groenmarkt-1	0.868	0.132	0.211	0.158308	.	.	0.783858	0.216142
ST0128	XX	I	Trudoplein	0.47	0.53	0.192	0.538533	.	.	0.670869	0.329131
ST0129	XY	I	Trudoplein	0.64	0.36	0.204	0.971897	.	.	0.796484	0.203516
ST0132	XX	I	Trudoplein	0.418	0.582	0.21	0.057624	.	.	0.688947	0.311053
ST0136	XX	I	Trudoplein	0.29	0.71	0.207	0.594208	.	.	0.604631	0.395369
ST0139	XY	I	Trudoplein	0.091	0.909	0.204	0.437524	.	.	0.755392	0.244608
ST0140	XY	I	Trudoplein	0.968	0.032	0.198	0.644667	.	.	0.873593	0.126407
ST0141	XX	II	Trudoplein	0.367	0.633	0.21	0.750117	.	.	0.791777	0.208223
ST0146	XY	IV	Groenmarkt-1	0.809	0.191	0.206	0.252061	.	.	0.726376	0.273624
ST0156	XX	IV	Groenmarkt-1	0.58	0.42	0.208	0.67871	.	.	0.601267	0.398733
ST0160	XX	IV	Groenmarkt-1	0.354	0.646	0.191	0.851328	.	.	0.618632	0.381368
ST0162	XY	I	Trudoplein	1.267	-0.267	0.218	0.907203	0.748683	ns	0.798919	0.201081
ST0186	XX	IV	Groenmarkt-1	0.386	0.614	0.214	0.054459	.	.	0.84853	0.15147
ST0206	XY	IV	Groenmarkt-1	0.518	0.482	0.195	0.729123	.	.	0.526039	0.473961
ST0218	XX	IV	Groenmarkt-1	0.759	0.241	0.206	0.406399	.	.	0.731677	0.268323
ST0219	XX	IV	Groenmarkt-1	0.464	0.536	0.205	0.833981	.	.	0.555264	0.444736
ST0223	XX	IV	Groenmarkt-1	0.97	0.03	0.203	0.81381	.	.	0.828906	0.171094
ST0246	XX	IV	Groenmarkt-1	0.964	0.036	0.209	0.883297	.	.	0.911367	0.088633
ST0251	XX	IV	Groenmarkt-1	0.983	0.017	0.2	0.998235	.	.	0.577753	0.422247
ST0253	XX	IV	Groenmarkt-1	0.64	0.36	0.197	0.157761	.	.	0.654911	0.345089
ST0273	XY	IV	Groenmarkt-1	0.636	0.364	0.189	0.617187	.	.	0.760248	0.239752
ST0277	XY	IV	Groenmarkt-1	0.748	0.252	0.201	0.198758	.	.	0.587637	0.412363
ST0287	XX	IV	Groenmarkt-1	0.772	0.228	0.192	0.465111	.	.	0.742087	0.257913
ST0292	XY	III/IV	Groenmarkt-1	0.603	0.397	0.211	0.115406	.	.	0.69578	0.30422
ST0298	XY	IV	Groenmarkt-1	1.022	-0.022	0.199	0.317432	0.449873	ns	0.732944	0.267056
ST0299	XX	IV	Groenmarkt-1	0.725	0.275	0.211	0.113373	.	.	0.802709	0.197291
ST0303	XY	IV	Groenmarkt-1	0.471	0.529	0.187	0.219985	.	.	0.599149	0.400851
ST0321	XY	IV	Groenmarkt-1	0.944	0.056	0.209	0.967251	.	.	0.656837	0.343163
ST0323	XY	IV	Groenmarkt-1	0.823	0.177	0.202	0.486879	.	.	0.522964	0.477036
ST0339	XX	III/IV	Groenmarkt-1	0.519	0.481	0.213	0.033493	.	.	0.558518	0.441482
ST0340	XY	III/IV	Groenmarkt-1	0.234	0.766	0.193	0.341033	.	.	0.505932	0.494068
ST0348	XX	IV	Groenmarkt-1	0.921	0.079	0.205	0.536002	.	.	0.84507	0.15493
ST0372	XY	III/IV	Groenmarkt-1	0.459	0.541	0.205	0.352839	.	.	0.706319	0.293681
ST0388	XY	IV	Groenmarkt-1	0.64	0.36	0.189	0.586987	.	.	0.733228	0.266772
ST0400	XX	III/IV	Groenmarkt-1	0.522	0.478	0.21	0.118511	.	.	0.702961	0.297039
ST0415	XY	III/IV	Groenmarkt-1	0.414	0.586	0.197	0.809396	.	.	0.610293	0.389707
ST0422	XY	III/IV	Groenmarkt-1	0.597	0.403	0.201	0.200311	.	.	0.715306	0.284694
ST0444	XX	III/IV	Groenmarkt-1	0.502	0.498	0.21	0.253636	.	.	0.634781	0.365219
ST0475	XY	III/IV	Groenmarkt-1	0.786	0.214	0.202	0.842385	.	.	0.674586	0.325414
ST0484	XX	IV	Groenmarkt-1	0.784	0.216	0.212	0.030291	.	.	0.717822	0.282178
ST0485	XX	III/IV	Groenmarkt-1	0.47	0.53	0.215	0.305524	.	.	0.727998	0.272002
ST0528	XX	III/IV	Groenmarkt-1	0.479	0.521	0.201	0.784435	.	.	0.71612	0.28388
ST0552	XY	III/IV	Groenmarkt-1	0.884	0.116	0.203	0.780162	.	.	0.653468	0.346532
ST0557	XY	III/IV	Groenmarkt-1	0.507	0.493	0.197	0.036912	.	.	0.600983	0.399017
ST0563	XX	IV	Groenmarkt-1	0.544	0.456	0.214	0.108085	.	.	0.660018	0.339982
ST0572	XY	III	Groenmarkt-1	0.425	0.575	0.22	0.224645	.	.	0.576079	0.423921
ST0611	XY	III	Groenmarkt-1	0.446	0.554	0.19	0.252983	.	.	0.737581	0.262419
ST0632	XY	III	Groenmarkt-1	0.744	0.256	0.212	0.170603	.	.	0.767018	0.232982
ST0650	XX	III	Groenmarkt-1	0.602	0.398	0.191	0.941771	.	.	0.61275	0.38725
ST0657	XY	III	Groenmarkt-1	0.905	0.095	0.216	0.137986	.	.	0.821121	0.178879
ST0706	XX	III	Groenmarkt-1	0.767	0.233	0.202	0.141561	.	.	0.622905	0.377095
ST0711	XX	III	Groenmarkt-1	0.21	0.79	0.2	0.371377	.	.	0.544908	0.455092
ST0712	XX	III	Groenmarkt-1	0.75	0.25	0.198	0.742377	.	.	0.720756	0.279244
ST0719	XY	III	Groenmarkt-1	0.719	0.281	0.224	0.017018	.	.	0.633403	0.366597
ST0725	XY	III	Groenmarkt-1	0.489	0.511	0.194	0.703238	.	.	0.598208	0.401792
ST0727	XY	III	Groenmarkt-1	0.966	0.034	0.211	0.452655	.	.	0.728274	0.271726
ST0735	XY	III	Groenmarkt-1	0.952	0.048	0.211	0.322381	.	.	0.744216	0.255784
ST0769	XX	III	Groenmarkt-1	0.039	0.961	0.201	0.580295	.	.	0.40101	0.59899
ST0774	XY	III	Groenmarkt-1	0.564	0.436	0.189	0.409689	.	.	0.818646	0.181354
ST0784	XY	III	Groenmarkt-1	0.198	0.802	0.21	0.08253	.	.	0.622282	0.377718
ST0786	XY	III	Groenmarkt-1	0.5	0.5	0.209	0.010971	.	.	0.730316	0.269684
ST0808	XY	IV	Groenmarkt-2	0.813	0.187	0.203	0.046815	.	.	0.651771	0.348229
ST0815	XX	III	Groenmarkt-1	0.817	0.183	0.193	0.802373	.	.	0.634382	0.365618
ST0830	XY	III	Groenmarkt-1	0.663	0.337	0.205	0.289095	.	.	0.576265	0.423735
ST0832	XY	III	Groenmarkt-1	0.629	0.371	0.21	0.054173	.	.	0.723687	0.276313
ST0837	XX	III	Groenmarkt-1	0.504	0.496	0.234	0.037609	.	.	0.698403	0.301597
ST0851	XX	III	Groenmarkt-1	0.658	0.342	0.197	0.806912	.	.	0.601448	0.398552
ST0871	XY	III	Groenmarkt-1	0.816	0.184	0.207	0.997409	.	.	0.679788	0.320212
ST0892	XX	III/IV	Groenmarkt-2	0.351	0.649	0.196	0.992732	.	.	0.516928	0.483072
ST0946	XX	II	Groenmarkt-1	0.487	0.513	0.206	0.363002	.	.	0.782825	0.217175
ST1016	XY	II	Groenmarkt-1	0.786	0.214	0.224	0.115313	.	.	0.730824	0.269176
ST1020	XY	II	Groenmarkt-1	0.451	0.549	0.21	0.144173	.	.	0.737288	0.262712
ST1027	XY	II	Groenmarkt-1	0.41	0.59	0.209	0.454883	.	.	0.716149	0.283851
ST1031	XX	II	Groenmarkt-1	-0.021	1.021	0.207	0.962959	.	.	0.517641	0.482359
ST1036	XX	II	Groenmarkt-1	0.467	0.533	0.197	0.753813	.	.	0.443615	0.556385
ST1037	XY	II	Groenmarkt-1	0.078	0.922	0.193	0.269184	.	.	0.633804	0.366196
ST1039	XY	II	Groenmarkt-1	1.216	-0.216	0.207	0.065678	.	.	0.808852	0.191148
ST1043	XY	II	Groenmarkt-1	0.024	0.976	0.211	0.868103	.	.	0.465678	0.534322
ST1044	XY	II	Groenmarkt-1	0.627	0.373	0.191	0.741247	.	.	0.668538	0.331462
ST1045	XX	II	Groenmarkt-1	-0.056	1.056	0.206	0.795384	.	.	0.424981	0.575019
ST1054	XY	II	Groenmarkt-1	0.708	0.292	0.194	0.952934	.	.	0.718932	0.281068
ST1062	XY	II	Groenmarkt-1	0.674	0.326	0.2	0.127181	.	.	0.768563	0.231437
ST1078	XY	II	Groenmarkt-1	0.723	0.277	0.197	0.809414	.	.	0.681219	0.318781
ST1080	XY	II	Groenmarkt-1	0.677	0.323	0.204	0.732444	.	.	0.493093	0.506907
ST1179	XY	II	Groenmarkt-1	0.92	0.08	0.22	0.048295	.	.	0.753426	0.246574
ST1184	XX	II	Groenmarkt-1	0.776	0.224	0.205	0.296525	.	.	0.789306	0.210694
ST1186	XY	II	Groenmarkt-1	0.18	0.82	0.192	0.631047	.	.	0.57642	0.42358
ST1189	XY	II	Groenmarkt-1	0.241	0.759	0.221	0.099515	.	.	0.37945	0.62055
ST1197	XX	II	Groenmarkt-1	0.708	0.292	0.203	0.729003	.	.	0.685162	0.314838
ST1199	XY	II	Groenmarkt-1	-0.014	1.014	0.198	0.358547	.	.	0.504416	0.495584
ST1201	XY	II	Groenmarkt-1	0.489	0.511	0.209	0.385813	.	.	0.597782	0.402218
ST1220	XX	II	Groenmarkt-1	0.253	0.747	0.215	0.039672	.	.	0.664313	0.335687
ST1232	XY	II	Groenmarkt-1	0.314	0.686	0.192	0.068591	.	.	0.537806	0.462194
ST1233	XY	II	Groenmarkt-1	-0.288	1.288	0.217	0.0157	ns	ns	0.581783	0.418217
ST1237	XY	II	Groenmarkt-1	0.304	0.696	0.215	0.145746	.	.	0.587051	0.412949
ST1241	XY	III/IV	Groenmarkt-2	0.48	0.52	0.202	0.227359	.	.	0.695205	0.304795
ST1245	XX	III/IV	Groenmarkt-2	0.564	0.436	0.203	0.771683	.	.	0.679502	0.320498
ST1246	XY	III	Groenmarkt-2	0.826	0.174	0.204	0.491719	.	.	0.647525	0.352475
ST1248	XX	IV	Groenmarkt-2	0.426	0.574	0.2	0.416743	.	.	0.79768	0.20232
ST1279	XX	III/IV	Groenmarkt-2	0.416	0.584	0.238	0.02334	.	.	0.682137	0.317863
ST1287	XY	III	Groenmarkt-2	0.81	0.19	0.199	0.836829	.	.	0.724169	0.275831
ST1289	XX	III/IV	Groenmarkt-2	0.474	0.526	0.205	0.3197	.	.	0.672558	0.327442
ST1298	XY	III	Groenmarkt-2	0.584	0.416	0.202	0.678547	.	.	0.556925	0.443075
ST1307	XY	III	Groenmarkt-2	0.542	0.458	0.216	0.037233	.	.	0.661273	0.338727
ST1308	XY	III	Groenmarkt-2	0.645	0.355	0.199	0.158333	.	.	0.698802	0.301198
ST1318	XX	III	Groenmarkt-2	0.554	0.446	0.206	0.811636	.	.	0.682133	0.317867
ST1319	XY	III	Groenmarkt-2	0.975	0.025	0.211	0.312377	.	.	0.88257	0.11743
ST1330	XY	III	Groenmarkt-2	0.431	0.569	0.182	0.733223	.	.	0.572033	0.427967
ST1331	XX	III	Groenmarkt-2	0.331	0.669	0.195	0.601303	.	.	0.645225	0.354775
ST1334	XY	III	Groenmarkt-2	0.498	0.502	0.206	0.030844	.	.	0.690236	0.309764
ST1335	XY	III	Groenmarkt-2	0.682	0.318	0.186	0.273477	.	.	0.624363	0.375637
ST1354	XY	III	Groenmarkt-2	0.938	0.062	0.195	0.180442	.	.	0.628049	0.371951
ST1358	XY	III	Groenmarkt-2	0.263	0.737	0.208	0.147559	.	.	0.534949	0.465051
ST1362	XX	III	Groenmarkt-2	0.171	0.829	0.209	0.159856	.	.	0.594771	0.405229
ST1377	XX	III	Groenmarkt-2	0.854	0.146	0.218	0.523455	.	.	0.649517	0.350483
ST1378	XX	III	Groenmarkt-2	0.67	0.33	0.207	0.244859	.	.	0.828206	0.171794
ST1450	XX	III	Groenmarkt-2	0.552	0.448	0.201	0.214102	.	.	0.637223	0.362777
ST1481	XY	III	Groenmarkt-2	0.736	0.264	0.209	0.879215	.	.	0.649718	0.350282
ST1484	XY	III	Groenmarkt-2	0.793	0.207	0.207	0.24436	.	.	0.804897	0.195103
ST1516	XY	III	Groenmarkt-2	0.596	0.404	0.215	0.065356	.	.	0.587159	0.412841
ST1527	XY	III	Groenmarkt-2	0.699	0.301	0.207	0.37619	.	.	0.733133	0.266867
ST1567	XY	II	Groenmarkt-2	0.703	0.297	0.193	0.092419	.	.	0.658692	0.341308
ST1574	XX	III	Groenmarkt-2	0.85	0.15	0.205	0.149377	.	.	0.78019	0.21981
ST1591	XX	II	Groenmarkt-2	0.994	0.006	0.216	0.02015	.	.	0.602206	0.397794
ST1596	XY	II	Groenmarkt-2	0.482	0.518	0.209	0.335177	.	.	0.677768	0.322232
ST1606	XY	III	Groenmarkt-2	0.644	0.356	0.199	0.376974	.	.	0.724195	0.275805
ST1610	XX	III	Groenmarkt-2	0.48	0.52	0.185	0.727784	.	.	0.579737	0.420263
ST1615	XY	III	Groenmarkt-2	0.935	0.065	0.217	0.177035	.	.	0.698712	0.301288
ST1616	XY	III	Groenmarkt-2	0.653	0.347	0.205	0.776364	.	.	0.616958	0.383042
ST1626	XY	III	Groenmarkt-2	0.781	0.219	0.216	0.616558	.	.	0.648678	0.351322
ST1633	XX	III	Groenmarkt-2	0.766	0.234	0.208	0.992624	.	.	0.647892	0.352108
ST1635	XY	III	Groenmarkt-2	0.68	0.32	0.22	0.119292	.	.	0.732978	0.267022
ST1688	XX	II	Groenmarkt-2	0.244	0.756	0.192	0.565808	.	.	0.707115	0.292885
ST1695	XX	II	Groenmarkt-2	0.738	0.262	0.2	0.894654	.	.	0.784658	0.215342
ST1714	XY	II	Groenmarkt-2	0.436	0.564	0.192	0.991931	.	.	0.694051	0.305949
ST1715	XY	II	Groenmarkt-2	0.739	0.261	0.203	0.504308	.	.	0.669684	0.330316
ST1736	XX	II	Groenmarkt-2	0.191	0.809	0.209	0.239916	.	.	0.663533	0.336467
ST1743	XY	II	Groenmarkt-2	0.05	0.95	0.214	0.000196	.	.	0.488052	0.511948
ST1753	XY	II	Groenmarkt-2	0.519	0.481	0.193	0.806761	.	.	0.669516	0.330484
ST1761	XY	II	Groenmarkt-2	0.839	0.161	0.192	0.795125	.	.	0.753334	0.246666
ST1763	XY	II	Groenmarkt-2	0.53	0.47	0.203	0.591337	.	.	0.657283	0.342717
ST1774	XY	II	Groenmarkt-2	0.331	0.669	0.208	0.538944	.	.	0.562529	0.437471
ST1787	XX	II	Groenmarkt-2	0.772	0.228	0.203	0.30849	.	.	0.730018	0.269982
ST1788	XY	II	Groenmarkt-2	0.579	0.421	0.223	0.004787	.	.	0.730483	0.269517
ST1791	XY	II	Groenmarkt-2	0.329	0.671	0.199	0.086619	.	.	0.53653	0.46347
ST1798	XX	I	Groenmarkt-2	0.34	0.66	0.203	0.088856	.	.	0.683682	0.316318
ST1800	XX	II	Groenmarkt-2	0.475	0.525	0.201	0.581716	.	.	0.696083	0.303917
ST1801	XX	II	Groenmarkt-2	0.841	0.159	0.202	0.786054	.	.	0.667643	0.332357
ST1803	XY	II	Groenmarkt-2	0.547	0.453	0.197	0.289646	.	.	0.604351	0.395649
ST1806	XX	II	Groenmarkt-2	0.715	0.285	0.199	0.4654	.	.	0.80417	0.19583
ST1807	XY	II	Groenmarkt-2	0.841	0.159	0.207	0.111341	.	.	0.782512	0.217488
ST1838	XY	II	Groenmarkt-2	0.655	0.345	0.196	0.723968	.	.	0.595457	0.404543
ST1841	XY	II	Groenmarkt-2	0.561	0.439	0.195	0.665099	.	.	0.621892	0.378108
ST1846	XY	II	Groenmarkt-2	0.529	0.471	0.202	0.44835	.	.	0.787791	0.212209
ST1857	XX	II	Groenmarkt-2	0.812	0.188	0.221	0.045395	.	.	0.716126	0.283874
ST1865	XY	II	Groenmarkt-2	0.653	0.347	0.206	0.128346	.	.	0.705554	0.294446
ST1867	XY	II	Groenmarkt-2	0.693	0.307	0.211	0.018374	.	.	0.67236	0.32764
ST1895	XX	II	Groenmarkt-2	0.521	0.479	0.212	0.010328	.	.	0.652068	0.347932
ST1913	XX	II	Groenmarkt-3	0.816	0.184	0.2	0.227574	.	.	0.780704	0.219296
ST1917	XX	I	Groenmarkt-3	0.723	0.277	0.219	0.149338	.	.	0.735378	0.264622
ST1919	XX	I/II	Groenmarkt-3	0.905	0.095	0.229	0.011017	.	.	0.739541	0.260459
ST1939	XY	II	Groenmarkt-2	-0.086	1.086	0.212	0.149796	ns	0.226007	0.226007	0.516872
ST1941	XY	II	Groenmarkt-2	0.962	0.038	0.213	0.379564	.	.	0.734046	0.265954
ST1982	XX	I/II	Groenmarkt-3	0.831	0.169	0.212	0.091378	.	.	0.738501	0.261499
ST1983	XX	II	Groenmarkt-2	0.485	0.515	0.204	0.168854	.	.	0.714234	0.285766
ST1991	XX	II	Groenmarkt-2	0.547	0.453	0.19	0.87169	.	.	0.594943	0.405057
ST2000	XY	II	Groenmarkt-2	0.927	0.073	0.213	0.128161	.	.	0.870179	0.129821
ST2014	XX	II	Groenmarkt-2	0.761	0.239	0.195	0.602137	.	.	0.803365	0.196635
ST2015	XX	II	Groenmarkt-2	0.98	0.02	0.204	0.695788	.	.	0.82101	0.17899
ST2023	XY	II	Groenmarkt-2	0.791	0.209	0.215	0.055584	.	.	0.697458	0.302542
ST2024	XX	II	Groenmarkt-2	0.256	0.744	0.187	0.693396	.	.	0.517359	0.482641
ST2025	XY	II	Groenmarkt-2	-0.001	1.001	0.215	0.027481	ns	0.0529956	0.59486	0.40514
ST2035	XX	I/II	Groenmarkt-3	0.862	0.138	0.196	0.554308	.	.	0.656916	0.343084
ST2043	XX	I	Groenmarkt-3	0.385	0.615	0.203	0.542254	.	.	0.614883	0.385117
ST2054	XY	II	Groenmarkt-2	-0.072	1.072	0.206	0.77327	ns	0.859328	0.432918	0.567082
ST2057	XX	II	Groenmarkt-2	0.128	0.872	0.214	0.055202	.	.	0.676882	0.323118
ST2071	XY	II	Groenmarkt-2	0.718	0.282	0.204	0.4859	.	.	0.704047	0.295953
ST2073	XY	II	Groenmarkt-2	0.479	0.521	0.196	0.439571	.	.	0.633109	0.366891
ST2076	XY	II	Groenmarkt-2	0.531	0.469	0.198	0.20919	.	.	0.62219	0.37781
ST2084	XX	II	Groenmarkt-2	0.58	0.42	0.196	0.712918	.	.	0.693929	0.306071
ST2087	XX	II	Groenmarkt-2	0.894	0.106	0.215	0.525895	.	.	0.69974	0.30026
ST2099	XX	II	Groenmarkt-2	1.014	-0.014	0.203	0.932758	0.974083	ns	0.750602	0.249398
ST2101	XX	II	Groenmarkt-2	0.577	0.423	0.191	0.829092	.	.	0.99999	1e-05
ST2107	XY	II	Groenmarkt-2	0.966	0.034	0.204	0.861392	.	.	0.681933	0.318067
ST2111	XX	II	Groenmarkt-2	0.599	0.401	0.212	0.742257	.	.	0.805185	0.194815
ST2114	XY	II	Groenmarkt-2	0.741	0.259	0.206	0.635899	.	.	0.794457	0.205543
ST2115	XX	II	Groenmarkt-2	0.755	0.245	0.223	0.15823	.	.	0.641427	0.358573
ST2120	XY	II	Groenmarkt-2	0.652	0.348	0.201	0.691372	.	.	0.796117	0.203883
ST2124	XX	II	Groenmarkt-2	0.364	0.636	0.19	0.858346	.	.	0.697446	0.302554
ST2142	XX	II	Groenmarkt-2	0.767	0.233	0.182	0.820532	.	.	0.67881	0.32119
ST2146	XX	II	Groenmarkt-2	0.225	0.775	0.213	0.18818	.	.	0.753074	0.246926
ST2161	XX	II	Groenmarkt-2	0.659	0.341	0.208	0.143953	.	.	0.706967	0.293033
ST2162	XX	II	Groenmarkt-2	0.167	0.833	0.197	0.238717	.	.	0.586583	0.413417
ST2163	XX	II	Groenmarkt-2	1.261	-0.261	0.203	0.785807	0.614538	ns	0.754705	0.245295
ST2169	XY	II	Groenmarkt-2	0.719	0.281	0.214	0.591417	.	.	0.751402	0.248598
ST2170	XY	II	Groenmarkt-2	0.537	0.463	0.203	0.85707	.	.	0.514004	0.485996
ST2171	XX	II	Groenmarkt-2	0.555	0.445	0.189	0.93728	.	.	0.740445	0.259555
ST2207	XY	II	Groenmarkt-2	0.812	0.188	0.21	0.570287	.	.	0.550487	0.449513
ST2213	XY	II	Groenmarkt-2	0.518	0.482	0.191	0.904558	.	.	0.675706	0.324294
ST2228	XY	II	Groenmarkt-2	0.841	0.159	0.195	0.964936	.	.	0.956794	0.043206
ST2229	XX	II	Groenmarkt-2	0.596	0.404	0.199	0.556095	.	.	0.660402	0.339598
ST2241	XY	II	Groenmarkt-2	0.466	0.534	0.202	0.334682	.	.	0.571626	0.428374
ST2257	XY	II	Groenmarkt-2	0.64	0.36	0.216	0.112342	.	.	0.99999	1e-05
ST2261	XX	II	Groenmarkt-2	0.132	0.868	0.192	0.460244	.	.	0.427093	0.572907
ST2263	XY	II	Groenmarkt-2	0.421	0.579	0.204	0.810493	.	.	0.62074	0.37926
ST2269	XY	II	Groenmarkt-2	0.432	0.568	0.199	0.547516	.	.	0.602463	0.397537
ST2299	XX	II	Groenmarkt-2	0.744	0.256	0.202	0.382984	.	.	0.655088	0.344912
ST2310	XX	II	Groenmarkt-2	0.631	0.369	0.212	0.548216	.	.	0.570298	0.429702
ST2315	XX	II	Groenmarkt-2	0.16	0.84	0.206	0.594061	.	.	0.579455	0.420545
ST2318	XX	II	Groenmarkt-2	0.498	0.502	0.206	0.477005	.	.	0.563544	0.436456
ST2320	XY	II	Groenmarkt-2	-0.131	1.131	0.19	0.241394	ns	0.309015	0.452328	0.547672
ST2326	XY	II	Groenmarkt-2	0.615	0.385	0.197	0.109022	.	.	0.590762	0.409238
ST2327	XX	II	Groenmarkt-2	0.23	0.77	0.214	0.066032	.	.	0.647395	0.352605
ST2329	XY	II	Groenmarkt-2	0.136	0.864	0.194	0.580105	.	.	0.498147	0.501853
ST2334	XX	II	Groenmarkt-2	0.456	0.544	0.21	0.039598	.	.	0.603902	0.396098
ST2335	XY	II	Groenmarkt-2	0.609	0.391	0.205	0.051992	.	.	0.721809	0.278191
ST2354	XY	II	Groenmarkt-2	0.738	0.262	0.19	0.597423	.	.	0.674293	0.325707
ST2357	XX	II	Groenmarkt-2	1.152	-0.152	0.21	0.280998	0.34137	ns	0.843047	0.156953
ST2358	XX	II	Groenmarkt-2	0.235	0.765	0.204	0.233642	.	.	0.640396	0.359604
ST2363	XY	II	Groenmarkt-2	0.952	0.048	0.202	0.651811	.	.	0.737102	0.262898
ST2364	XX	II	Groenmarkt-2	0.991	0.009	0.21	0.135749	.	.	0.78202	0.21798
ST2378	XY	II	Groenmarkt-2	0.708	0.292	0.213	0.576669	.	.	0.656948	0.343052
ST2390	XY	II	Groenmarkt-2	1.062	-0.062	0.203	0.416745	0.546456	ns	0.666745	0.333255
ST2391	XY	II	Groenmarkt-2	0.969	0.031	0.201	0.242019	.	.	0.693956	0.306044
ST2397	XY	II	Groenmarkt-2	0.183	0.817	0.204	0.076252	.	.	0.380168	0.619832
ST2420	XY	II	Groenmarkt-2	0.723	0.277	0.207	0.58523	.	.	0.581098	0.418902
ST2421	XX	II	Groenmarkt-2	0.764	0.236	0.218	0.078468	.	.	0.638159	0.361841
ST2428	XY	II	Groenmarkt-2	0.983	0.017	0.208	0.824517	.	.	0.597934	0.402066
ST2431	XX	II	Groenmarkt-2	1.034	-0.034	0.196	0.213553	0.3219	ns	0.693124	0.306876
ST2433	XY	II	Groenmarkt-2	0.972	0.028	0.215	0.00053	.	.	0.800203	0.199797
ST2434	XX	II	Groenmarkt-2	0.759	0.241	0.198	0.674019	.	.	0.781353	0.218647
ST2435	XX	II	Groenmarkt-2	0.631	0.369	0.215	0.154708	.	.	0.99999	1e-05
ST2436	XY	II	Groenmarkt-2	0.819	0.181	0.204	0.317655	.	.	0.610062	0.389938
ST2439	XX	II	Groenmarkt-2	0.939	0.061	0.204	0.404524	.	.	0.74772	0.25228
ST2452	XX	II	Groenmarkt-2	0.494	0.506	0.201	0.411016	.	.	0.60709	0.39291
ST2455	XY	II	Groenmarkt-2	0.609	0.391	0.206	0.562415	.	.	0.622805	0.377195
ST2457	XY	II	Groenmarkt-2	0.256	0.744	0.202	0.802042	.	.	0.672005	0.327995
ST2500	XX	II	Groenmarkt-2	0.561	0.439	0.194	0.904272	.	.	0.769647	0.230353
ST2516	XX	II	Groenmarkt-2	0.554	0.446	0.199	0.928661	.	.	0.517688	0.482312
ST2542	XY	II	Groenmarkt-2	0.566	0.434	0.201	0.953627	.	.	0.539058	0.460942
ST2551	XY	II	Groenmarkt-2	1.119	-0.119	0.218	0.101327	0.152064	ns	0.765546	0.234454
ST2552	XY	II	Groenmarkt-2	0.561	0.439	0.211	0.620891	.	.	0.653052	0.346948
ST2637	XY	II	Groenmarkt-2	0.646	0.354	0.211	0.503845	.	.	0.693788	0.306212
ST2638	XY	II	Groenmarkt-2	0.68	0.32	0.202	0.93576	.	.	0.662053	0.337947
ST2653	XY	I/II	Groenmarkt-2	0.993	0.007	0.214	0.311572	.	.	0.515347	0.484653
ST2654	XX	I/II	Groenmarkt-2	0.757	0.243	0.202	0.477923	.	.	0.766318	0.233682
ST2666	XY	I/II	Groenmarkt-2	0.752	0.248	0.21	0.057767	.	.	0.71089	0.28911
ST2689	XX	II	Groenmarkt-2	0.724	0.276	0.194	0.832994	.	.	0.749797	0.250203
ST2701	XY	II	Groenmarkt-2	0.613	0.387	0.204	0.246649	.	.	0.797253	0.202747
ST2805	XY	I/II	Groenmarkt-2	0.782	0.218	0.209	0.273907	.	.	0.688968	0.311032
ST2814	XX	II	Groenmarkt-2	0.802	0.198	0.219	0.438238	.	.	0.679722	0.320278
ST2819	XY	I/II	Groenmarkt-2	0.83	0.17	0.208	0.222143	.	.	0.808782	0.191218
ST2835	XX	I/II	Groenmarkt-2	0.769	0.231	0.202	0.935221	.	.	0.595501	0.404499
ST2871	XX	II	Groenmarkt-2	0.608	0.392	0.215	0.113722	.	.	0.748147	0.251853
ST2889	XY	I/II	Groenmarkt-2	0.365	0.635	0.205	0.324685	.	.	0.635421	0.364579
ST2913	XY	II	Groenmarkt-2	0.737	0.263	0.199	0.891498	.	.	0.751663	0.248337
ST2914	XX	II	Groenmarkt-2	0.509	0.491	0.201	0.368924	.	.	0.688884	0.311116
ST2932	XX	II	Groenmarkt-2	0.469	0.531	0.228	0.028275	.	.	0.646189	0.353811
ST2933	XY	II	Groenmarkt-2	0.494	0.506	0.215	0.097028	.	.	0.719745	0.280255
ST2937	XX	I/II	Groenmarkt-2	0.335	0.665	0.203	0.414916	.	.	0.594631	0.405369
ST2945	XX	II	Groenmarkt-2	0.706	0.294	0.196	0.044219	.	.	0.656297	0.343703
ST2954	XY	I	Groenmarkt-4	0.89	0.11	0.213	0.398137	.	.	0.590862	0.409138
ST2961	XX	I	Groenmarkt-4	0.076	0.924	0.2	0.788721	.	.	0.343571	0.656429
ST2964	XY	I	Groenmarkt-4	0.768	0.232	0.218	0.375044	.	.	0.686116	0.313884
ST2969	XY	III/IV	Groenmarkt-2	0.883	0.117	0.216	0.404402	.	.	0.74116	0.25884
ST2978	XY	I	Groenmarkt-4	0.912	0.088	0.207	0.647405	.	.	0.770498	0.229502
ST2981	XY	I	Groenmarkt-4	0.383	0.617	0.208	0.290312	.	.	0.624354	0.375646
ST2983	XX	I	Groenmarkt-4	0.751	0.249	0.205	0.045703	.	.	0.73693	0.26307
ST2985	XY	I	Groenmarkt-4	0.665	0.335	0.205	0.202531	.	.	0.751793	0.248207
ST2988	XY	I	Groenmarkt-4	0.958	0.042	0.21	0.888409	.	.	0.679656	0.320344
ST2992	XX	I	Groenmarkt-4	0.75	0.25	0.207	0.392515	.	.	0.657778	0.342222
ST2999	XX	I	Groenmarkt-4	0.552	0.448	0.204	0.781997	.	.	0.663909	0.336091
ST3000	XY	I	Groenmarkt-4	0.84	0.16	0.212	0.642968	.	.	0.712517	0.287483
ST3002	XX	I	Groenmarkt-4	1	0	0.219	0.221067	.	.	0.700503	0.299497
ST3004	XX	I	Groenmarkt-4	0.815	0.185	0.191	0.8681	.	.	0.729437	0.270563
ST3006	XY	I	Groenmarkt-4	0.658	0.342	0.199	0.659133	.	.	0.622543	0.377457
ST3009	XX	I	Groenmarkt-4	0.532	0.468	0.218	0.148879	.	.	0.519841	0.480159
ST3013	XX	I	Groenmarkt-4	0.658	0.342	0.191	0.935022	.	.	0.62209	0.37791
ST3017	XY	I	Groenmarkt-4	0.637	0.363	0.195	0.712594	.	.	0.725684	0.274316
ST3019	XX	I	Groenmarkt-4	0.828	0.172	0.205	0.677037	.	.	0.766169	0.233831
ST3037	XY	I	Groenmarkt-4	0.338	0.662	0.206	0.368796	.	.	0.548489	0.451511
ST3041	XY	II	Groenmarkt-2	0.333	0.667	0.195	0.798265	.	.	0.560978	0.439022
ST3076	XY	II	Groenmarkt-2	0.452	0.548	0.202	0.767546	.	.	0.489355	0.510645
Note, Gaulish ancestry was estimated using 15 Late Iron Age French genomes (Fischer et al. 2022) as a proxy
NL_EMA ancestry was estimated using 22 Early Medieval genomes from the Netherlands (Gretzinger et al. 2022)
1-ways Ir_EMA ancestry estimated for the group of 5 Sint-Truiden outliers by PCA from 20 Early Medieval genomes from Ireland (Gretzinger et al. 2022)
SE - standard error, PV - p-value

## Sheet: S4 f3outgr
Table S4: Outgroup f3 estimates for the Sint-Truiden main group (ST) and its five outliers (outST) identified by PCA (Figure 2).
PopA	data source	N	PopB	Outgroup	F3	SE	Zscore	SNPs		PopA	data source	N	PopB	Outgroup	F3	SE	Zscore	SNPs
UK-CamRoman	Scheib et al. 2024	40	ST	YRI	0.179562	0.001465	122.6	641221		UK-CamRoman	Scheib et al. 2024	40	outST	YRI	0.181418	0.001561	116.203	641189
UK-YrkEMA	Gretzinger et al. 2022	30	ST	YRI	0.179194	0.001457	122.997	641221		IrelandEMA	Gretzinger et al. 2022	20	outST	YRI	0.180642	0.001543	117.076	640824
UK-SuffolkEMA	Gretzinger et al. 2022	15	ST	YRI	0.179039	0.001449	123.586	641221		Orkney_Viking	Margaryan et al. 2020	8	outST	YRI	0.180476	0.001634	110.44	632250
UK-CamEMA	Gretzinger et al. 2022	46	ST	YRI	0.178901	0.001458	122.744	641221		UK-YrkEMA	Gretzinger et al. 2022	30	outST	YRI	0.180194	0.001557	115.715	641129
NL-Overijssel	Project MinE 2018	55	ST	YRI	0.178663	0.001461	122.269	641221		UK-CamEMA	Gretzinger et al. 2022	46	outST	YRI	0.180193	0.001545	116.66	641212
NL-Groningen	Project MinE 2018	35	ST	YRI	0.178647	0.001452	123.055	641221		Orkney	1000 Genomes Project Consortium 2015	25	outST	YRI	0.179974	0.001599	112.534	625001
NL-EMA	Gretzinger et al. 2022	22	ST	YRI	0.178585	0.001468	121.674	641221		UK-SuffolkEMA	Gretzinger et al. 2022	15	outST	YRI	0.179929	0.001557	115.593	640473
NL-Friesland	Project MinE 2018	9	ST	YRI	0.178555	0.001473	121.199	641221		UK-YrkRoman	Gretzinger et al. 2022	6	outST	YRI	0.179757	0.001585	113.407	638767
UK-KentEMA	Gretzinger et al. 2022	43	ST	YRI	0.178546	0.001453	122.905	641221		NL-EMA	Gretzinger et al. 2022	22	outST	YRI	0.179685	0.001556	115.458	640978
NL-Utrecht	Project MinE 2018	55	ST	YRI	0.178525	0.001453	122.856	641221		NL-Groningen	Project MinE 2018	35	outST	YRI	0.179668	0.001541	116.558	641182
NL-Flevoland	Project MinE 2018	12	ST	YRI	0.178499	0.001492	119.606	641221		UK-KentEMA	Gretzinger et al. 2022	43	outST	YRI	0.179632	0.001551	115.794	641202
FranceLIA	Fischer et al. 2022	15	ST	YRI	0.17846	0.001461	122.188	641221		UK-SouthEMA	Gretzinger et al. 2022	6	outST	YRI	0.179625	0.001618	111.035	638647
UK-SouthEMA	Gretzinger et al. 2022	6	ST	YRI	0.178426	0.001506	118.477	641221		NL-Utrecht	Project MinE 2018	55	outST	YRI	0.179616	0.001549	115.985	641215
NL-Gelderland	Project MinE 2018	92	ST	YRI	0.178382	0.001449	123.135	641221		BE-Wulpen	Sasso et al. 2024	5	outST	YRI	0.179576	0.0016	112.247	638589
UK-NorfolkEMA	Gretzinger et al. 2022	12	ST	YRI	0.17836	0.001452	122.853	641221		NL-Overijssel	Project MinE 2018	55	outST	YRI	0.179553	0.001543	116.343	641215
UK-YrkRoman	Gretzinger et al. 2022	6	ST	YRI	0.17832	0.001468	121.485	641221		England_BellBeaker	Olalde et al. 2018	20	outST	YRI	0.179539	0.001549	115.93	615416
Orkney_Viking	Margaryan et al. 2020	8	ST	YRI	0.178316	0.001503	118.67	637564		UK-NorfolkEMA	Gretzinger et al. 2022	12	outST	YRI	0.179433	0.001547	115.951	640122
BE-Wulpen	Sasso et al. 2024	5	ST	YRI	0.178305	0.001495	119.24	641221		FranceLIA	Fischer et al. 2022	15	outST	YRI	0.179403	0.001545	116.12	640517
outST	this study	5	ST	YRI	0.178247	0.001522	117.111	641221		GermanyCordedWare	Mathieson et al. 2015	12	outST	YRI	0.179337	0.001609	111.475	615702
GermanyLowSaxonyEMA	Gretzinger et al. 2022	26	ST	YRI	0.178213	0.00146	122.045	641221		NL-Friesland	Project MinE 2018	9	outST	YRI	0.1793	0.00157	114.204	639792
IrelandEMA	Gretzinger et al. 2022	20	ST	YRI	0.178158	0.001447	123.145	641221		NL-Flevoland	Project MinE 2018	12	outST	YRI	0.179257	0.001596	112.305	640273
Germany_HMA	Gretzinger et al. 2022	11	ST	YRI	0.178108	0.001446	123.151	641221		NL-Gelderland	Project MinE 2018	92	outST	YRI	0.17921	0.001537	116.6	641220
NL-SouthHolland	Project MinE 2018	111	ST	YRI	0.178108	0.001442	123.481	641221		NL-SouthHolland	Project MinE 2018	111	outST	YRI	0.179127	0.001527	117.279	641221
NL-NorthHolland	Project MinE 2018	101	ST	YRI	0.17809	0.001454	122.492	641221		GermanyLowSaxonyEMA	Gretzinger et al. 2022	26	outST	YRI	0.179063	0.001554	115.22	640942
BE-Antwerpen	Project MinE 2018	41	ST	YRI	0.178068	0.001453	122.527	641221		NL-Limburg	Project MinE 2018	28	outST	YRI	0.179045	0.001545	115.88	641119
BE-Oost-Vlaanderen	Project MinE 2018	24	ST	YRI	0.178059	0.00146	122	641221		BE-Oost-Vlaanderen	Project MinE 2018	24	outST	YRI	0.179025	0.001554	115.175	641050
NL-Limburg	Project MinE 2018	28	ST	YRI	0.17802	0.001465	121.529	641221		BE-Vlaams-Brabant	Project MinE 2018	17	outST	YRI	0.179021	0.001554	115.229	640754
Denmark_EMA	Gretzinger et al. 2022	7	ST	YRI	0.177932	0.001503	118.382	641221		NL-NorthHolland	Project MinE 2018	101	outST	YRI	0.178991	0.001543	116.033	641221
BE-Limburg	Project MinE 2018	20	ST	YRI	0.177867	0.001454	122.363	641221		Germany_HMA	Gretzinger et al. 2022	11	outST	YRI	0.178842	0.001537	116.349	640137
BE-Vlaams-Brabant	Project MinE 2018	17	ST	YRI	0.177861	0.001456	122.166	641221		BE-Limburg	Project MinE 2018	20	outST	YRI	0.178722	0.001551	115.244	640880
NL-Zeeland	Project MinE 2018	7	ST	YRI	0.177783	0.001491	119.202	641221		BE-Antwerpen	Project MinE 2018	41	outST	YRI	0.17868	0.001533	116.527	641194
NL-NorthBrabant	Project MinE 2018	83	ST	YRI	0.177714	0.001443	123.161	641221		Denmark_EMA	Gretzinger et al. 2022	7	outST	YRI	0.178574	0.001592	112.188	639177
BE-Koksijde	Project MinE 2018	20	ST	YRI	0.177671	0.001454	122.193	641221		NL-NorthBrabant	Project MinE 2018	83	outST	YRI	0.17857	0.001528	116.851	641221
Orkney	1000 Genomes Project Consortium 2015	25	ST	YRI	0.177668	0.001485	119.67	630298		NL-Zeeland	Project MinE 2018	7	outST	YRI	0.1785	0.001577	113.188	639255
NL-Drenthe	Project MinE 2018	15	ST	YRI	0.17765	0.00146	121.716	641221		BE-Koksijde	Project MinE 2018	20	outST	YRI	0.178493	0.001547	115.359	640970
BE-West-Vlaanderen	Project MinE 2018	10	ST	YRI	0.17751	0.001482	119.755	641221		NL-Drenthe	Project MinE 2018	15	outST	YRI	0.178411	0.001551	115.022	640632
England_BellBeaker	Olalde et al. 2018	20	ST	YRI	0.177118	0.00145	122.149	618280		BE-West-Vlaanderen	Project MinE 2018	10	outST	YRI	0.178324	0.001582	112.731	639948
Germany_North_Rhine_EMA	Gretzinger et al. 2022	9	ST	YRI	0.177051	0.001461	121.145	641221		Poland_SE_CordedWare.SG	Linderholm et al. 2020	14	outST	YRI	0.178312	0.001548	115.207	635428
Czech_BellBeaker	Olalde et al. 2018; Papac et al. 2021	54	ST	YRI	0.176448	0.001446	122.05	633030		Czech_BellBeaker	Olalde et al. 2018; Papac et al. 2021	54	outST	YRI	0.178301	0.001551	114.977	631667
Germany_BellBeaker	Olalde et al. 2018; Mathieson et al. 2015	41	ST	YRI	0.17642	0.001427	123.612	628158		ST	this study	333	outST	YRI	0.178236	0.001522	117.132	641221
Germany_CordedWare	Mathieson et al. 2015	12	ST	YRI	0.175849	0.001478	118.99	620767		Germany_BellBeaker	Olalde et al. 2018; Mathieson et al. 2015	41	outST	YRI	0.177847	0.00152	117.042	625741
Germany_Lech_BellBeaker	Olalde et al. 2018; Mittnik et al. 2019	11	ST	YRI	0.175736	0.001436	122.39	587509		Czech_CordedWare	Papac et al. 2021; Narasimhan et al. 2019	48	outST	YRI	0.177647	0.001526	116.408	635693
Italian_North	Bergstrom et al. 2020	21	ST	YRI	0.17558	0.001444	121.6	641172		Germany_North_Rhine_EMA	Gretzinger et al. 2022	9	outST	YRI	0.177383	0.001569	113.068	639703
Poland_SE_CordedWare.SG	Linderholm et al. 2020	14	ST	YRI	0.175376	0.001456	120.45	640442		Poland_CordedWare.SG	Malmstrom et al. 2019	8	outST	YRI	0.177335	0.001615	109.794	635726
Poland_CordedWare.SG	Malmstrom et al. 2019	8	ST	YRI	0.175366	0.001511	116.033	640704		Germany_Lech_BellBeaker	Olalde et al. 2018; Mittnik et al. 2019	11	outST	YRI	0.177189	0.001544	114.796	582832
Czech_CordedWare	Papac et al. 2021; Narasimhan et al. 2019	48	ST	YRI	0.175099	0.001422	123.137	637137		Italian_North	Bergstrom et al. 2020	21	outST	YRI	0.175661	0.001537	114.317	640739
Abbreviations: LIA = Late Iron Age, EMA = Early Medieval Age, HMA = High Medieval Age, BE = Belgium, NL = Netherlands, UK = United Kingdom

## Sheet: S5 outliersIrish
Table S5: Individual ancestry proportions of the five PCA outliers estimated with qpAdm
				qpAdm models with Irish source						qpAdm models with Viking Orkney source
N	Target	data source	Right Set	IrelandEMA	Gaulish	NL_EMA	SE	PV	qpAdm comment	VK_Orkney	Gaulish	NL_EMA	SE	PV	qpAdm comment
I. qpAdm 3-ways
5	ST PCA outliers	this study	R3	1.796	-0.277	-0.52	5.907	ns	infeasible	1.945	-0.195	-0.75	60.267	0.346214	infeasible
1	ST0139	this study	R3	0.935	-0.049	0.124	2.909	0.574028	infeasible	0.565	0.059	0.376	19.501	0.37478	.
1	ST1220	this study	R3	1.699	-0.026	-0.637	8.119	0.279313	infeasible	2.018	0.019	-1.038	104.603	0.15089	infeasible
1	ST1233	this study	R3	1.718	-0.551	-0.167	39.74	0.115232	infeasible	2.146	-0.465	-0.68	13.219	0.643823	infeasible
1	ST1743	this study	R3	3.033	-0.391	-1.642	10.227	0.10072	infeasible	3.034	-0.295	-1.739	9.564	0.85512	infeasible
1	ST2025	this study	R3	1.045	-0.189	0.143	37.714	ns	infeasible	3.638	-0.493	-2.145	316.247	ns	infeasible
II. qpAdm 2-ways
5	ST PCA outliers	this study	R3	1.235	-0.235	.	0.13	ns	infeasible	1.166	-0.166	.	0.162	0.236942	infeasible
5	ST PCA outliers	this study	R3	1.514	.	-0.514	3.384	ns	infeasible	1.763	.	-0.763	135.005	0.367684	infeasible
5	ST PCA outliers	this study	R3	.	-0.13	1.013	0.117	ns	infeasible	.	-0.13	1.013	0.117	ns	infeasible
1	ST0139	this study	R3	1.061	-0.061	.	0.237	0.731064	infeasible	0.939	0.061	.	0.24	0.49168	.
1	ST0139	this study	R3	0.86	.	0.14	0.891	0.720194	.	0.624	.	0.376	67.361	0.52884	.
1	ST0139	this study	R3	.	0.099	0.901	0.204	0.436942	.	.	0.098	0.902	0.204	0.438077	.
1	ST1220	this study	R3	0.966	0.034	.	0.241	0.278653	.	0.883	0.117	.	0.268	0.16128	.
1	ST1220	this study	R3	1.633	.	-0.662	112.593	0.423581	infeasible	2.075	.	-1.075	154.514	0.257126	infeasible
1	ST1220	this study	R3	.	0.253	0.747	0.215	0.040059	.	.	0.254	0.746	0.215	ns	.
1	ST1233	this study	R3	1.55	-0.55	.	0.242	0.198384	infeasible	1.455	-0.455	.	0.217	0.642217	.
1	ST1233	this study	R3	0.876	.	0.124	52.585	ns	.	-0.116	.	1.116	43.864	ns	.
1	ST1233	this study	R3	.	-0.265	1.265	0.217	ns	infeasible	.	-0.273	1.273	0.217	ns	.
1	ST1743	this study	R3	1.263	-0.263	.	0.249	ns	infeasible	1.316	-0.316	.	0.27	0.142565	infeasible
1	ST1743	this study	R3	2.568	.	-1.568	10.822	0.0726708	infeasible	2.797	.	-1.797	75.077	0.82256	infeasible
1	ST1743	this study	R3	.	0.06	0.94	0.214	ns	.	.	0.056	0.944	0.214	ns	.
1	ST2025	this study	R3	1.212	-0.212	.	0.274	0.0588618	infeasible	1.164	-0.164	.	0.308	0.0642902	infeasible
1	ST2025	this study	R3	0.682	0	0.318	49.987	ns	.	1.148	.	-0.148	79.336	0.0531454	infeasible
1	ST2025	this study	R3	.	0.013	0.987	0.215	ns	.	.	0.009	0.991	0.215	ns	.
III. qpAdm 1-way (pvalue)
5	ST PCA outliers	this study	R3	ns	ns	ns			.	0.214	ns	ns			.
1	ST0139	this study	R3	0.83082	ns	0.552098			.	0.629489	ns	0.552644			.
1	ST1220	this study	R3	0.405078	ns	ns			.	0.240756	ns	ns			.
1	ST1233	this study	R3	ns	ns	ns			.	0.185682	ns	ns			.
1	ST1743	this study	R3	ns	ns	ns			.	0.11741	ns	ns			.
1	ST2025	this study	R3	0.0755818	ns	0.0531032			.	0.0951597	ns	0.052843			.

## Sheet: S6 mtDNA
Table S6: Counts of mtDNA haplogroups in Sint-Truiden and reference data from other ancient sources from Europe.
Population	Sint-Truiden1	France_N_BA2-4	French_IA2	Netherlands_EMA5	Netherlands_BA_IA3-4	Germany_EMA5-7,11	England_IA3	EnglandRoman8	MedievalCambridge9	England_EMA5	VikingAgeScandinavia5,10
Haplogroup \ N	384	24	59	26	28	138	255	71	244	270	268
A12a	0	0	0	0	0	0	0	0	0	0	1
C4a1	0	0	0	0	0	1	0	0	0	0	0
H	12	0	2	0	0	2	6	2	2	3	1
H1	4	0	0	1	1	2	6	3	9	6	5
H10	0	0	0	0	0	0	1	0	1	0	0
H105	1	0	0	0	0	0	0	0	0	1	0
H10a	0	0	0	0	0	0	0	0	0	1	1
H10b	1	0	0	0	0	0	0	0	0	0	0
H10c	0	0	0	0	0	0	0	0	3	0	1
H10e	1	0	0	0	0	2	0	0	0	1	2
H11	1	0	0	0	0	0	0	0	0	0	0
H11a	1	0	0	0	0	3	0	2	0	3	1
H11b	1	0	0	0	0	0	0	0	0	0	0
H13a	3	0	0	0	0	1	3	0	2	0	6
H13b	0	0	0	0	0	0	0	0	1	0	0
H14b	0	0	0	0	0	0	0	0	1	0	0
H15a	0	0	0	0	0	2	1	0	0	0	1
H15b	0	0	0	0	0	0	0	0	1	0	0
H16	2	0	0	0	0	0	1	0	0	0	0
H16b	0	0	0	0	0	0	0	0	0	0	1
H17	1	1	0	0	0	0	1	1	0	0	0
H17a	0	0	0	0	0	0	0	1	0	0	0
H17b	1	0	0	0	0	1	0	0	0	0	0
H18	1	0	0	0	0	0	0	1	0	0	0
H18b	0	0	0	0	0	1	0	0	1	1	0
H1a	5	0	0	0	1	0	0	0	3	1	3
H1a1	4	0	0	1	0	2	0	0	0	3	4
H1a3	1	0	0	0	0	0	0	0	1	2	2
H1a5	1	0	0	0	0	0	0	0	0	1	0
H1a7	0	0	0	0	0	0	0	0	1	0	0
H1ad	0	0	0	0	0	0	0	0	0	1	0
H1af	2	0	0	0	0	1	0	0	0	0	0
H1ag	0	0	0	0	0	0	1	0	0	1	0
H1ak	0	0	0	0	0	0	1	0	2	0	0
H1ap	2	0	0	0	0	0	0	0	0	0	0
H1as	0	0	0	0	0	0	0	0	0	0	2
H1at	0	0	0	0	0	0	1	0	2	0	0
H1au	0	0	0	0	0	1	1	0	0	0	0
H1ax	0	0	0	0	0	0	1	0	0	0	0
H1b	3	0	0	0	0	1	0	0	0	1	2
H1b1	1	1	0	0	0	0	1	0	2	2	2
H1b5	0	0	0	0	0	0	0	0	0	1	1
H1bb	0	0	0	0	0	0	2	0	1	3	1
H1bd	0	0	0	0	0	1	0	0	0	0	0
H1be	1	0	0	0	0	0	0	0	0	0	0
H1bh	0	0	0	0	0	0	0	0	0	1	0
H1bk	0	0	0	0	0	0	0	0	1	0	0
H1bq	0	0	0	0	0	0	0	0	0	0	1
H1bs	0	0	0	0	0	0	3	2	0	0	0
H1bw	0	0	0	0	0	0	0	0	0	1	0
H1c	3	0	0	0	0	1	2	0	2	0	2
H1c1	2	0	0	0	0	0	0	0	1	2	0
H1c2	0	0	0	0	0	1	0	0	0	4	1
H1c3	1	0	0	0	0	1	2	0	2	6	1
H1c4	3	0	0	0	0	0	0	0	0	0	0
H1c5	0	0	0	0	0	0	0	0	1	0	0
H1c9	1	0	0	0	0	0	0	0	0	0	0
H1cf	1	0	0	0	0	0	0	0	0	0	0
H1cg	0	0	0	0	0	0	1	0	0	0	1
H1e	3	1	5	0	0	1	0	0	1	0	0
H1e1	7	1	1	0	0	0	1	0	1	2	3
H1e2	2	0	0	0	0	0	0	0	0	2	1
H1f	1	0	0	0	0	0	0	0	0	0	1
H1g1	3	0	0	0	0	0	0	0	4	3	1
H1h1	2	0	0	0	0	1	0	0	1	0	0
H1i	0	0	0	0	0	0	1	0	0	0	0
H1i1	0	0	0	0	0	0	0	1	0	0	0
H1j	2	0	0	0	0	0	0	0	0	0	0
H1j6	0	0	0	0	0	0	1	0	0	0	0
H1m	0	0	0	0	0	0	1	0	0	0	2
H1n	2	0	0	0	0	0	0	0	0	0	0
H1n2	2	0	0	0	0	0	0	0	0	0	0
H1n3	1	0	0	0	0	0	0	0	0	0	0
H1n6	0	0	0	0	0	0	1	0	0	0	0
H1o	0	0	0	0	0	0	1	0	0	0	0
H1q	2	0	0	0	0	0	1	1	0	1	0
H1s	0	0	0	0	0	0	0	0	0	0	1
H1t	0	0	0	0	0	0	1	0	1	0	0
H1u1	1	0	0	0	0	0	0	0	0	0	0
H1z	0	0	0	0	0	0	0	2	0	0	0
H2	0	0	0	0	0	0	0	0	1	0	0
H20b	1	0	0	0	0	0	0	0	0	0	0
H23	1	0	0	0	0	0	0	0	2	1	0
H24	1	0	0	0	0	0	0	0	0	0	0
H24a	1	0	0	0	0	0	0	0	0	4	0
H26	0	0	0	0	0	0	0	1	0	0	0
H26a	0	0	0	0	0	0	0	1	0	1	1
H27	2	0	0	0	1	0	0	0	3	0	1
H27a	0	0	0	0	0	0	0	0	1	0	0
H27f	0	0	0	0	0	0	0	0	0	0	1
H2a	2	0	0	0	0	0	1	0	0	0	0
H2a1	7	0	0	0	0	0	5	1	2	2	4
H2a2	6	0	1	0	1	12	2	3	6	2	5
H2a3	0	0	0	0	0	0	15	2	1	0	0
H2a5	0	0	0	0	0	0	1	0	1	0	0
H2b	0	0	2	0	0	0	0	0	0	0	0
H2c	0	0	0	0	0	0	0	0	0	1	0
H3	5	2	1	0	1	0	3	3	6	3	4
H3	0	0	0	0	0	2	0	0	0	0	0
H30a	0	0	0	0	0	0	0	0	1	0	0
H31	0	0	0	0	0	0	0	0	0	0	1
H31a	0	0	0	0	0	2	0	0	0	0	0
H36	1	0	0	0	0	0	0	0	0	0	0
H39	0	0	0	0	0	0	0	0	1	1	0
H39b	1	0	0	0	0	0	0	0	0	0	0
H3a1	3	0	0	0	0	0	0	1	0	0	0
H3ac	2	0	0	0	0	0	0	0	0	0	1
H3af	0	0	0	0	0	1	0	0	0	0	0
H3ap	0	0	0	0	0	0	0	2	0	0	0
H3b	1	0	0	0	0	0	8	0	1	0	0
H3b1	0	0	0	0	0	1	1	1	0	0	0
H3b3	0	0	0	0	0	0	0	0	0	0	1
H3b5	2	0	0	0	0	0	0	0	0	0	0
H3b6	0	0	0	0	0	0	0	0	0	1	0
H3b7	0	0	0	1	0	0	0	0	0	0	0
H3g	0	0	0	0	0	0	1	0	0	0	0
H3g1	0	0	0	0	0	0	1	0	1	1	2
H3h	2	0	0	0	0	0	0	0	0	0	2
H3h3	0	0	0	0	0	1	0	0	0	0	0
H3h5	1	0	0	0	0	0	0	0	0	0	0
H3h6	1	0	0	0	0	0	0	0	0	0	0
H3j	0	0	0	0	0	0	0	0	1	0	0
H3k	0	0	0	0	0	0	0	0	1	0	0
H3k1	0	0	0	0	0	0	0	0	0	1	0
H3n	0	0	0	0	0	0	0	0	0	0	1
H3u	0	0	0	0	0	0	0	0	0	0	1
H3v	0	0	0	0	1	0	0	0	0	0	1
H46	0	0	0	0	0	0	0	0	2	0	0
H49	0	0	0	0	0	0	1	0	0	0	0
H49a	1	0	0	0	0	0	0	0	0	0	0
H4a1	6	1	0	0	0	1	5	1	4	6	3
H5	3	0	0	0	0	1	1	1	1	2	1
H5	0	0	0	0	0	1	0	0	0	0	0
H51	0	0	0	0	0	1	0	0	0	0	0
H52	1	0	0	0	0	0	0	0	0	0	1
H53	0	0	0	0	0	0	1	0	0	0	0
H5'3	0	0	0	0	0	0	2	0	1	0	0
H56	0	0	0	0	0	1	0	0	0	0	1
H58	0	0	0	0	0	1	0	0	0	0	0
H59a	1	0	0	0	0	0	0	1	1	1	0
H5a1	2	0	0	1	1	2	0	0	6	5	0
H5a2	0	0	0	0	0	0	0	0	0	0	1
H5a3	1	0	0	0	0	0	0	0	0	0	0
H5a4	1	0	0	0	0	0	0	0	0	0	0
H5a6	1	0	0	0	0	0	0	0	1	1	0
H5b	0	0	0	0	1	0	0	0	1	1	0
H5b1	0	0	0	1	0	0	0	0	1	1	0
H5b2	0	0	0	0	0	0	0	0	0	1	0
H5c	0	0	0	0	0	0	0	0	0	1	1
H5e1	0	0	0	0	0	1	0	0	0	0	0
H5s	0	0	0	0	0	0	1	0	0	0	0
H60a	0	0	0	0	0	1	0	0	0	0	0
H61	0	0	0	0	0	0	0	0	1	0	0
H62	1	0	0	0	0	0	0	0	0	0	0
H64	0	0	0	0	0	0	0	1	0	0	1
H65a	0	0	0	0	0	1	0	0	0	0	0
H66a	0	0	0	0	0	0	1	0	0	0	0
H67a	1	0	0	0	0	0	0	0	0	0	0
H6a	0	0	1	0	0	0	0	0	1	0	0
H6a1	9	0	0	0	0	1	2	2	7	5	8
H6a2	0	0	0	0	0	0	1	0	0	0	1
H7	1	0	0	0	0	0	0	0	0	1	1
H7	0	0	0	0	0	1	0	0	0	0	0
H70	0	0	0	0	0	0	0	0	0	0	1
H7a	0	0	0	0	0	1	0	0	1	0	0
H7a1	3	0	0	0	0	1	1	1	0	0	1
H7b	0	0	0	0	0	0	2	1	1	0	2
H7b1	0	0	0	0	0	0	0	0	1	0	0
H7b2	3	0	0	0	0	0	0	0	0	0	1
H7c2	1	0	0	0	0	0	0	0	0	0	0
H7d	1	0	1	0	0	0	2	0	0	0	0
H7d2	0	0	0	0	0	0	0	0	0	1	0
H7d3	0	0	0	0	0	0	1	0	0	0	0
H7d4	0	0	0	0	0	0	0	0	0	0	1
H86	0	0	0	0	1	0	0	0	0	0	0
H87	1	0	0	0	0	0	0	0	0	0	0
H8c	0	0	0	0	0	1	0	0	0	0	1
HV	0	0	1	0	0	1	0	0	2	0	2
HV0	4	0	1	0	0	0	1	1	0	0	1
HV0a	3	1	1	0	0	0	0	0	0	0	2
HV0b	1	0	0	0	0	0	0	0	0	0	0
HV0f	3	0	0	0	0	1	0	0	0	0	0
HV16	1	0	0	0	0	0	0	0	1	0	0
HV1a	1	0	0	0	0	0	0	0	0	0	0
HV2	0	0	0	0	0	0	0	0	0	1	0
HV22	2	0	0	0	0	0	0	0	0	0	0
HV2a	1	0	0	0	0	0	0	0	0	0	0
HV6	2	0	0	0	0	0	0	0	0	6	1
HV9	0	0	0	0	0	0	0	0	0	1	1
HV9	0	0	0	0	0	1	0	0	0	0	0
HV9a	0	0	0	0	0	0	0	0	0	3	1
HV9b	0	0	0	0	0	0	0	0	0	0	1
I	0	0	0	0	0	0	0	0	1	0	0
I1	0	0	0	0	0	1	0	0	0	1	0
I1a1	2	0	0	0	0	0	0	0	1	1	5
I2	0	0	0	0	0	0	1	0	1	1	1
I2a	1	0	0	0	0	0	1	0	0	0	0
I2a2	0	0	0	0	0	0	0	0	0	1	0
I2c	0	0	0	0	0	0	0	0	0	1	0
I2d	0	0	0	0	0	0	0	0	0	0	1
I2f	1	0	0	0	0	0	0	0	0	0	0
I3	0	0	0	0	0	0	0	0	0	0	2
I3a	1	0	0	0	0	0	0	0	1	1	0
I4a	1	0	0	0	0	0	0	0	0	2	3
I4a1	0	0	0	0	0	1	0	0	0	1	1
I5a	1	0	0	0	0	0	0	0	0	0	1
I5a1	0	0	0	0	0	1	0	0	0	0	0
I5a2	0	0	0	0	0	0	0	1	1	0	0
Ia4	0	1	1	0	0	0	0	0	0	0	0
J1b1	3	0	0	1	1	1	3	1	6	2	7
J1c	0	0	1	1	0	1	0	0	3	0	1
J1c1	6	0	6	0	0	1	11	3	3	2	2
J1c2	4	0	2	1	0	1	7	1	4	7	8
J1c3	10	0	0	1	0	0	2	0	1	7	3
J1c4	1	1	0	0	0	0	0	0	1	2	0
J1c5	1	1	0	0	0	1	0	1	4	3	2
J1c6	0	0	0	0	0	0	0	0	0	0	1
J1c8	0	0	1	0	0	0	0	0	1	0	0
J1c9	0	0	0	0	0	0	5	0	0	0	0
J1d	0	0	0	0	0	0	0	0	0	0	1
J2a1	8	1	0	5	0	1	0	0	2	8	2
J2a2	0	0	0	0	0	1	0	0	0	0	0
J2b1	2	0	0	1	1	2	2	0	1	0	5
J2b2	0	0	0	0	0	1	0	0	0	0	0
K	0	0	0	0	0	1	0	0	0	0	0
K1a	3	0	3	0	0	4	4	1	2	2	1
K1a1	2	1	2	0	0	3	0	0	1	3	2
K1a2	0	0	1	0	0	0	1	0	1	2	0
K1a3	1	0	1	0	0	0	0	0	1	0	0
K1a4	7	0	1	1	0	5	8	2	5	5	9
K1b1	2	0	0	0	1	0	1	1	0	0	1
K1b2	2	0	0	0	0	1	0	0	1	0	2
K1c1	3	1	0	0	0	0	9	0	2	2	1
K1c2	1	0	0	0	0	1	0	0	0	2	1
K1d	0	0	0	0	1	0	0	0	0	1	0
K1d1	0	0	0	0	0	0	0	0	0	1	0
K2	0	0	1	0	0	0	0	0	0	0	0
K2a	0	0	0	0	0	0	4	0	1	1	0
K2a3	0	0	0	0	0	0	0	0	0	0	2
K2a4	2	0	0	0	0	0	0	0	0	0	0
K2a6	0	0	0	1	0	0	0	0	2	2	1
K2a7	0	0	0	0	0	0	0	0	0	1	0
K2b1	3	0	0	0	1	0	2	0	2	4	2
L2a1	1	0	0	0	0	0	0	0	0	0	0
M1a3	1	0	0	0	0	0	0	0	0	0	0
N1a1	1	0	1	0	1	0	0	0	0	0	3
N1b1	4	0	0	0	0	0	0	0	0	0	0
R	0	0	0	0	0	0	1	0	0	0	0
R0a	0	0	0	0	0	1	1	0	0	0	0
R0a1	0	0	1	0	0	0	0	0	0	0	0
R0a2	0	0	0	0	0	0	0	0	0	0	1
R1a1	1	2	0	0	0	0	0	1	0	0	1
R1b	1	0	0	0	0	0	0	0	0	0	0
R1b1	0	0	0	0	1	0	0	0	0	0	0
R2'J	0	0	0	0	0	0	1	0	0	0	0
T	0	0	1	0	0	0	0	0	0	0	0
T1	0	0	0	0	0	0	1	0	0	1	0
T1	0	0	0	0	0	1	0	0	0	0	0
T1a	0	1	1	0	0	0	0	0	0	0	0
T1a1	9	1	1	1	1	1	12	0	8	5	5
T1a2	3	0	0	0	0	0	0	0	0	0	0
T1a3	0	0	0	0	0	0	0	0	0	1	0
T1a4	0	0	1	0	0	0	0	0	0	0	0
T1a5	0	0	0	0	0	0	0	0	0	0	1
T2	4	0	1	0	0	2	0	0	0	3	1
T2a1	2	0	0	0	0	0	2	0	0	4	2
T2b	6	0	1	1	2	1	2	0	7	6	5
T2b	0	0	0	0	0	3	0	0	0	0	0
T2b1	2	0	0	1	0	1	2	0	1	3	1
T2b2	0	0	0	0	1	1	0	0	2	3	3
T2b3	2	1	0	0	0	1	2	1	1	1	1
T2b4	2	0	0	0	0	0	1	1	7	3	2
T2b5	0	0	0	0	0	0	0	0	1	0	2
T2b6	1	0	0	0	0	0	0	0	0	0	0
T2b7	2	0	1	0	0	0	0	0	0	0	0
T2b8	0	0	0	1	0	0	0	0	0	0	0
T2b9	1	0	0	0	0	0	1	0	0	0	0
T2c1	0	0	0	0	0	1	7	0	0	1	0
T2e	4	0	0	0	0	0	0	0	2	0	0
T2e1	0	0	0	0	1	0	1	0	1	1	0
T2f	0	0	0	0	0	0	0	0	0	1	0
T2f1	2	0	0	0	0	1	0	0	1	3	1
T2g	1	0	0	0	0	0	0	0	0	0	0
T2g1	1	0	0	0	0	1	0	0	0	0	0
U1b2	1	0	0	0	0	0	0	0	0	0	0
U2e1	4	0	1	0	0	1	6	0	2	1	1
U2e2	1	0	0	0	0	3	1	0	1	1	3
U3a1	2	0	0	0	0	2	2	0	2	1	3
U3b	0	0	0	0	0	0	0	0	0	0	1
U3b1	1	0	0	0	0	0	0	0	0	0	1
U3b2	1	0	0	0	0	0	0	0	0	0	0
U4	0	0	0	0	0	0	0	0	0	0	1
U4a	0	0	0	0	0	1	0	4	0	0	0
U4a1	1	0	1	1	0	0	0	0	1	1	0
U4a2	1	0	0	0	0	1	2	0	0	1	2
U4a3	1	0	0	0	1	0	1	0	2	0	0
U4b1	6	0	1	0	0	1	2	1	4	1	1
U4b3	1	0	0	0	0	0	0	0	0	0	0
U4c1	3	0	0	0	0	0	1	0	1	2	1
U4c2	1	0	0	0	0	0	0	0	0	0	0
U5a1	7	0	2	1	2	4	7	2	10	12	12
U5a2	6	0	0	0	0	1	3	5	1	7	3
U5b	0	0	0	0	0	0	0	0	1	0	0
U5b1	4	1	0	1	1	4	5	1	6	4	7
U5b2	11	0	0	1	2	2	6	1	4	6	4
U5b3	4	1	1	0	0	0	1	0	2	1	1
U6a1	4	0	0	0	0	0	0	0	0	0	1
U6a3	1	0	0	0	0	0	0	0	0	0	1
U6c	0	0	1	0	0	0	0	0	0	0	0
U6c1	0	0	1	0	0	0	0	0	0	0	0
U6d1	0	0	0	0	0	0	1	0	0	0	0
U7a1	0	0	0	0	0	0	0	0	1	0	0
U7b	0	0	0	1	0	0	0	0	0	0	0
U8a1	2	0	1	0	0	1	0	0	0	0	1
U8a2	0	0	0	0	0	0	0	0	0	0	1
U8b1	0	0	0	0	0	1	0	0	0	2	0
V	2	1	0	0	0	2	4	1	2	5	3
V10a	1	0	0	0	0	0	0	0	0	1	0
V16	0	0	0	0	0	0	1	0	0	0	0
V17	0	0	0	0	0	0	0	0	1	0	0
V1a	0	0	0	0	0	0	0	0	0	1	0
V1a1	0	0	0	0	0	0	0	0	0	1	0
V2	0	0	0	0	0	0	0	0	0	1	0
V23	0	0	0	0	0	0	1	0	0	0	0
V25	0	0	0	0	0	0	0	0	0	0	1
V26	1	0	0	0	0	0	0	0	0	0	0
V2a	0	0	0	0	0	0	1	0	0	0	0
V2b	0	0	0	0	0	0	4	0	0	1	0
V3	0	0	0	0	0	1	0	0	0	0	0
V3a1	0	0	0	0	0	0	0	0	1	1	0
V3b	0	0	0	0	0	0	0	0	2	0	0
V3c	2	0	0	0	0	1	0	0	1	0	1
V7	0	0	0	0	0	0	1	0	0	0	0
V7a	0	0	0	0	0	0	0	0	1	0	0
V7b	0	0	0	0	0	0	0	0	0	0	1
V9	0	0	1	0	0	0	0	0	0	0	0
W	2	0	0	0	0	0	0	0	2	1	0
W1	2	0	0	0	0	0	0	1	0	0	1
W1c	0	0	1	0	1	0	2	0	0	1	0
W1e1	0	0	0	0	0	1	0	0	0	0	0
W1g	0	0	1	0	0	0	0	0	0	0	0
W1i	0	0	0	0	0	0	0	0	1	0	0
W3a1	0	0	0	0	0	0	0	1	2	0	2
W4a1	0	0	0	0	0	0	0	0	0	1	0
W5a1	1	0	0	0	0	0	0	0	0	0	0
W5a2	1	0	0	0	0	0	0	0	0	0	0
W6	0	1	0	0	0	0	0	0	0	0	0
X	0	0	0	0	0	1	0	0	0	0	0
X2	0	0	1	0	0	0	0	0	0	0	1
X2b	1	0	0	0	0	1	4	0	1	0	1
X2b4	0	1	0	0	0	2	0	0	0	3	0
X2b5	0	0	0	0	0	0	0	0	0	1	0
X2c1	2	0	0	0	0	0	0	0	1	0	2
X2d	0	0	0	0	0	0	1	0	0	0	0
X2e2	1	0	0	0	0	0	0	0	0	0	0
X2i	1	0	0	0	0	0	0	0	0	0	0
X2l	0	0	0	0	0	0	0	0	0	1	0
X3*	0	0	0	0	0	0	0	0	1	0	0
1 - This study; 2 - Fischer et al. 2022; 3 - Patterson et al. 2022; 4 - Olalde et al. 2018
5 - Gretzinger et al. 2022; 6 - Veeramah et al. 2018; 7 - Sullivan et al. 2018
8 - Scheib et al. 2024; 9 - Hui et al. 2024; 10 - Margaryan et al. 2020
11 - Furtwangler et al. 2020

## Sheet: S7 Y
Table S7: Y-chromosome haplogroup frequencies in Sint-Truiden in context of modern and ancient regional context data
Population	Source	n	E2a	E2b	E2c	E4	G	H	I1	I2	I3	J1	J2	R1a	R1b	T
Early/high medieval Sint-Truiden	1	141	0.035461		0.0070922	0.0070922	0.0141844		0.12766	0.0425532	0.0070922	0.0070922	0.0496454	0.0425532	0.631206
Late medieval/early modern Sint-Truiden	1	60	0.0166667	0.0166667				0.0166667	0.15	0.0833333		0.0166667	0.0333333		0.6	0.0333333
Early medieval Koksijde	2	15	0.133333						0.2						0.666667
Modern Flanders	3	270	0.0296296	0.0037037			0.0296296		0.118519	0.0851852		0.0111111	0.0555556	0.0296296	0.614815	0.00740741
Iron Age France	4,5	84					0.154762		0.0119048	0.190476				0.0119048	0.630952
Late Iron Age/Roman Netherlands	5	25	0.04						0.08	0.04		0.04	0.04		0.76
Iron Age England	6	140					0.0357143		0.00714286	0.05					0.878571
Early medieval England	7	136	0.00735294						0.294118	0.0882353		0.00735294		0.0220588	0.573529	0.00735294
Sources: 1 - this study, 2 - Sasso et al. 2024, 3 - Larmuseau et al. 2017, 4 - Fischer et al. 2022, 5 - McColl et al. 2024, 6 - Patterson et al. 2022, 7 - Gretzinger et al. 2022

## Sheet: S8 kinship
Table S8: Cases of 1st to 3rd degree relatedness among Sint-Truiden genomes detected with KIN and READ2
ID1	TG	Loc	coverage	ID2	TG	Loc	coverage	KINdeg	LLR	READ2deg	P0_mean	Overlap	XNorm	K-coef
ST0945	II	G	0.0733	ST1039	II	G	1.28	Parent-Child	33.7	Parent-offspring	0.745317	336281	107472	0.254683	ST0945_ST1039	Parent-offspring
ST2257	II	G	0.258	ST2435	II	G	1.13	Parent-Child	34.6	Parent-offspring	0.763686	932502	298019	0.236314	ST2257_ST2435	Parent-offspring
ST1279	III/IV	G	0.834	ST1334	III	G	4.35	Siblings	47.1	Siblings	0.766294	3056565	976850	0.233706	ST1279_ST1334	Siblings
ST0027	II	T	10	ST2101	II	G	0.584	Parent-Child	32.2	Parent-offspring	0.768101	2460087	786221	0.231899	ST0027_ST2101	Parent-offspring
ST0039	II	T	0.0593	ST2101	II	G	0.584	Parent-Child	25.2	Parent-offspring	0.770308	156290	49948.8	0.229692	ST0039_ST2101	Parent-offspring
ST0032	II	T	0.746	ST0037	II	T	0.336	Parent-Child	32	Parent-offspring	0.771308	919518	293870	0.228692	ST0032_ST0037	Parent-offspring
ST0657	III	G	1.37	ST1319	III	G	0.283	Second Degree	15.1	Second Degree	0.856451	1103978	352821	0.143549	ST0657_ST1319	Second Degree
ST0287	IV	G	0.624	ST1248	IV	G	0.414	Second Degree	12.5	Second Degree	0.87081	950008	303614	0.12919	ST0287_ST1248	Second Degree
ST0070	II	T	1.08	ST0141	II	T	1.04	Second Degree	18.3	Second Degree	0.872781	2444651	781288	0.127219	ST0070_ST0141	Second Degree
ST0083	I	T	1.07	ST0140	I	T	0.831	Second Degree	8.7	Second Degree	0.876976	2160633	690518	0.123024	ST0083_ST0140	Second Degree
ST0186	IV	G	1.05	ST0348	IV	G	1.04	Second Degree	15.6	Second Degree	0.882718	2383865	761861	0.117282	ST0186_ST0348	Second Degree
ST0404	III	G	0.0607	ST1635	III	G	0.875	Third Degree	3.5	Third Degree	0.921405	212237	67829	0.0785947	ST0404_ST1635	Third Degree
ST0280	IV	G	0.0597	ST0323	IV	G	0.666	Third Degree	1.4	Third Degree	0.92552	206300	65931.6	0.07448	ST0280_ST0323	Third Degree
ST0008	II	T	0.908	ST0141	II	T	1.04	Third Degree	4.6	Third Degree	0.932268	2196014	701826	0.0677318	ST0008_ST0141	Third Degree
ST1532	III/IV	G	0.0328	ST2969	III/IV	G	0.411	Third Degree	2.1	Third Degree	0.934291	77484	24763.2	0.0657095	ST1532_ST2969	Third Degree
ST0011	I/II	T	1.18	ST0103	II	T	1.11	Third Degree	3.1	Third Degree	0.93862	2615411	835861	0.0613802	ST0011_ST0103	Third Degree
ST2000	II	G	1.05	ST2228	II	G	1.17	Third Degree	3.8	Third Degree	0.942287	2596050	829674	0.0577127	ST2000_ST2228	Third Degree
TG -Time group as defined in text and Table S1; Loc - Location, where T - Trudoplein, G - Groenmarkt
KINdeg - degree of relatedness ascertained with KIN (Popli et al. 2023)
LLR - log likelihood ratio by KIN, which has to be greater than 1 for a confident kinship call. * calls with LLR < 1
READ2deg - degree of relatedness ascertained by READ2 (Alacamli et al. 2024)
P0_mean - normalized pairwise difference statistic P0 measured by READ2
Overlap - number of overlapping SNPs between the two individuals accroding to READ2
XNorm - number of overlapping X-chromosomal SNPs between the two individuals by READ2
K-coef - kinship coefficient estimated with READ2

## Sheet: S9 IBIS1-6
Table S9: Pairs of 1-6th degree of relatedness among Sint-Truiden burials identified with IBIS.
ID1	Rels	sex	TG	LOC	mtDNA	Ychr	ID2	Rels	sex	TG	LOC	mtDNA	Ychr	Coef	IBD2	Segments	Degree	Relationship
ST0027	1	XY	II	T	H2a1b2	R1a1f	ST2101	2	XX	II	G	H7b2	.	0.247206	0	30	1	Father-daughter
ST0032	2	XY	II	T	H6a1a9	J2a9-Y17949	ST0037	2	XY	II	T	K1a4a1a2b	J2a9-Y17949	0.241568	0	47	1	Father-son
ST1279	2	XX	III/IV	G	H3+73	.	ST1334	3	XY	III	G	H3+73	R1b1-CTS9733	0.242221	0.24514	124	1	Brother-sister
ST2257	1	XY	II	G	T2e	R1b1'12	ST2435	1	XX	II	G	T2e	.	0.24356	0	52	1	Mother-son
ST0186	2	XX	IV	G	H1a1	.	ST0348	1	XX	IV	G	H1a1	.	0.119135	0	49	2	Grandmother-granddaughter or aunt-niece
ST0287	1	XX	IV	G	U4b1a4	.	ST1248	1	XX	IV	G	U4b1a4	.	0.11497	0	47	2	Grandmother-granddaughter or aunt-niece
ST0657	1	XY	III	G	H1a	R1b9	ST1319	1	XY	III	G	H1a	R1b1'9	0.133128	0	46	2	Maternal uncle-nephew
ST0070	4	XY	II	T	U5b2a2b1	R1b3-Z202	ST0141	4	XX	II	T	U5a1a1d1	.	0.131819	0	45	2	Second Degree
ST0083	2	XX	I	T	U4b1a3a	.	ST0140	1	XY	I	T	K1a4a1	R1b9	0.135826	0	23	2	Second Degree
ST0008	4	XX	II	T	H1j	.	ST0141	4	XX	II	T	U5a1a1d1	.	0.074527	0	22	3	Third Degree
ST0011	2	XX	I/II	T	K1a+195	.	ST0103	2	XX	II	T	H6a1b2	.	0.064587	0	19	3	Third Degree
ST2000	4	XY	II	G	J1c1g	I2d12-Y3672	ST2228	1	XY	II	G	J1c1g	R1b1'10	0.054974	0	28	3	Third Degree with matrilineal relationship
ST0019	2	XX	I/II	T	U4c1a	.	ST2542	1	XY	II	G	H1c9a	R1b1'10	0.035851	0	9	4	.
ST0292	1	XY	III/IV	G	U6a3b	I2d10-CTS7618	ST1246	1	XY	III	G	H27+16093	H4b-Y21612	0.031	0	21	4	.
ST0832	1	XY	III	G	H2a1b2	I1	ST0837	1	XX	III	G	T1a1	.	0.025968	0	17	4	.
ST0946	2	XX	II	G	R1b	.	ST2087	2	XX	II	G	J1c3e1	.	0.023854	0	14	4	.
ST0119	2	XY	IV	G	J1c3	R1b6-Z159	ST1334	3	XY	III	G	H3+73	R1b1-CTS9733	0.035635	0	13	4	.
ST2666	2	XY	I/II	G	H1c4	R1b3-Z202	ST2701	1	XY	II	G	T2b3+151	J1b-Z2331	0.023112	0	16	4	.
ST0008	4	XX	II	T	H1j	.	ST0070	4	XY	II	T	U5b2a2b1	R1b3-Z202	0.018184	0	11	5	.
ST0008	4	XX	II	T	H1j	.	ST0071	4	XY	I/II	T	U5a2b4	I2d10-L1198	0.011392	0	6	5	.
ST0019	2	XX	I/II	T	U4c1a	.	ST2171	2	XX	II	G	H7b2	.	0.01494	0	9	5	.
ST0020	1	XX	II	T	U6a1b1	.	ST2213	1	XY	II	G	U5b2a2a1	R1b11-CTS1450	0.017654	0	12	5	.
ST1179	1	XY	II	G	K1a+195	R1b1'9	ST1806	2	XX	II	G	U2e1a1	.	0.021654	0	9	5	.
ST0032	2	XY	II	T	H6a1a9	J2a9-Y17949	ST0036	5	XX	II	T	J2a1a1a	.	0.019226	0	12	5	.
ST0299	1	XX	IV	G	J2a1a1a	.	ST0632	2	XY	III	G	H1e1a	R1b6-S497	0.020941	0	13	5	.
ST1287	1	XY	III	G	U6a1b1	J2a4-FGC62187	ST1450	1	XX	III	G	U4b1b1	.	0.01973	0	11	5	.
ST1289	1	XX	III/IV	G	H1n2	.	ST1307	1	XY	III	G	H1n2	R1b1-S11621	0.021904	0	17	5	Fifth degree with matrilinean relationship
ST0070	4	XY	II	T	U5b2a2b1	R1b3-Z202	ST0071	4	XY	I/II	T	U5a2b4	I2d10-L1198	0.011174	0	6	5	.
ST0071	4	XY	I/II	T	U5a2b4	I2d10-L1198	ST0141	4	XX	II	T	U5a1a1d1	.	0.017272	0	9	5	.
ST0071	4	XY	I/II	T	U5a2b4	I2d10-L1198	ST2913	4	XY	II	G	U5b3f	G2k-S9591	0.012024	0	6	5	.
ST0119	2	XY	IV	G	J1c3	R1b6-Z159	ST1279	2	XX	III/IV	G	H3+73	.	0.016596	0	9	5	.
ST1020	1	XY	II	G	H7a1c	R1b1'12	ST2814	1	XX	II	G	H1e1a	.	0.006167	0	4	6	.
ST0186	2	XX	IV	G	H1a1	.	ST1334	3	XY	III	G	H3+73	R1b1-CTS9733	0.008784	0	4	6	.
ST0006	1	XY	III	T	T2e	I1a52-L1248	ST1626	1	XY	III	G	U5a2e	I1a52-Y3461	0.005649	0	4	6	.
ST0008	4	XX	II	T	H1j	.	ST0946	2	XX	II	G	R1b	.	0.007	0	6	6	.
ST0011	2	XX	I/II	T	K1a+195	.	ST0141	4	XX	II	T	U5a1a1d1	.	0.00818	0	5	6	.
ST0246	1	XX	IV	G	H	.	ST0303	1	XY	IV	G	J1c2	T-L208	0.005576	0	6	6	.
ST0251	1	XX	IV	G	T2b7a1	.	ST0632	2	XY	III	G	H1e1a	R1b6-S497	0.007746	0	6	6	.
ST0036	5	XX	II	T	J2a1a1a	.	ST0048	1	XX	II	T	U5b1+16189+@16192	.	0.010867	0	5	6	.
ST1201	1	XY	II	G	H2a2a+(16235)	I2d7-Y7219	ST2835	1	XX	I/II	G	H1n+146	.	0.005702	0	4	6	.
ST0036	5	XX	II	T	J2a1a1a	.	ST1688	1	XX	II	G	K1c1e	.	0.00621	0	4	6	.
ST0036	5	XX	II	T	J2a1a1a	.	ST2087	2	XX	II	G	J1c3e1	.	0.010927	0	5	6	.
ST0036	5	XX	II	T	J2a1a1a	.	ST2439	4	XX	II	G	J1c3e1	.	0.006639	0	5	6	.
ST0037	2	XY	II	T	K1a4a1a2b	J2a9-Y17949	ST2439	4	XX	II	G	J1c3e1	.	0.006533	0	2	6	.
ST0040	1	XX	II	T	V26	.	ST0064	1	XY	I/II	T	H1af	R1b1'12	0.007069	0	6	6	.
ST0041	1	XX	II	T	T2b32	.	ST0046	2	XY	II	T	J1c3e1	R1b1'10	0.008477	0	4	6	.
ST0340	1	XY	III/IV	G	U2e1g	R1b1'12	ST1800	1	XX	II	G	H5	.	0.008508	0	7	6	.
ST0042	1	XY	II	T	H1c4	R1b1-Y86203	ST2101	2	XX	II	G	H7b2	.	0.006678	0	4	6	.
ST1318	1	XX	III	G	H7d	.	ST1378	2	XX	III	G	H10b	.	0.007125	0	6	6	.
ST0046	2	XY	II	T	J1c3e1	R1b1'10	ST1031	1	XX	II	G	H6a1b3	.	0.0082	0	6	6	.
ST0049	2	XX	II	T	HV22	.	ST1044	1	XY	II	G	K2b1b	R1b6-FT14140	0.005826	0	4	6	.
ST0049	2	XX	II	T	HV22	.	ST2913	4	XY	II	G	U5b3f	G2k-S9591	0.008678	0	5	6	.
ST0052	1	XY	II	T	T2e	R1b6-S497	ST1016	1	XY	II	G	L2a1k	G2p32-Z16775	0.005966	0	4	6	.
ST0062	1	XY	I/II	T	H1b	R1b6-Z330	ST0080	1	XY	I/II	T	H3ac	R1b6-Z330	0.009144	0	6	6	Sixth degree with patrilineal relationship
ST1567	1	XY	II	G	HV0+195	E2a1-Y84931	ST1615	2	XY	III	G	N1b1a2	I1	0.007169	0	4	6	.
ST0063	1	XX	I/II	T	H1q	.	ST2439	4	XX	II	G	J1c3e1	.	0.00956	0	6	6	.
ST1615	2	XY	III	G	N1b1a2	I1	ST1774	1	XY	II	G	H4a1a+195	I1a84-A375	0.010146	0	7	6	.
ST0070	4	XY	II	T	U5b2a2b1	R1b3-Z202	ST2000	4	XY	II	G	J1c1g	I2d12-Y3672	0.006508	0	5	6	.
ST1788	1	XY	II	G	H1a	R1b1'10	ST3013	1	XX	I	G	H+195+146	.	0.005544	0	6	6	.
ST0083	2	XX	I	T	U4b1a3a	.	ST2142	1	XX	II	G	U5b2a2b	.	0.006593	0	2	6	.
ST1806	2	XX	II	G	U2e1a1	.	ST2169	1	XY	II	G	T1a1	R1b6-S4060	0.008252	0	5	6	.
ST0871	1	XY	III	G	K1c1	R1b6-U198	ST2261	1	XX	II	G	H1c1	.	0.007135	0	3	6	.
ST0892	1	XX	III/IV	G	U3a1c	.	ST1378	2	XX	III	G	H10b	.	0.006928	0	4	6	.
ST0092	1	XY	I/II	T	J2a1a1a	R1b1'10	ST2913	4	XY	II	G	U5b3f	G2k-S9591	0.007955	0	6	6	.
ST1857	1	XX	II	G	U5b1d1b	.	ST2666	2	XY	I/II	G	H1c4	R1b3-Z202	0.007248	0	4	6	.
ST0103	2	XX	II	T	H6a1b2	.	ST2000	4	XY	II	G	J1c1g	I2d12-Y3672	0.006037	0	4	6	.
ST2171	2	XX	II	G	H7b2	.	ST2638	1	XY	II	G	HV0+195	R1b6-Z330	0.005976	0	4	6	.
ST2000	4	XY	II	G	J1c1g	I2d12-Y3672	ST2689	1	XX	II	G	X2i+@225	.	0.006305	0	5	6	.
ST2014	1	XX	II	G	J1c3g	.	ST2428	1	XY	II	G	U5b1b1+@16192	G2p-Y219433	0.006846	0	5	6	.
ST0129	1	XY	I	T	U5a1a1	J2a-Y13341	ST2439	4	XX	II	G	J1c3e1	.	0.008567	0	3	6	.
ST2071	1	XY	II	G	J1c3c	R1b1'10	ST3019	1	XX	I	G	H62	.	0.007855	0	4	6	.
ST2124	1	XX	II	G	H6a1a	.	ST2516	1	XX	II	G	N1b1a2	.	0.006014	0	3	6	.
ST2913	4	XY	II	G	U5b3f	G2k-S9591	ST3000	1	XY	I	G	W5a1a	R1b1-S4634	0.005602	0	2	6	.
TG -Time group as defined in text and Table S1; Loc - Location, where T - Trudoplein, G - Groenmarkt
Coef - Kinship coefficient, Degree - degree of relatedness
Cases of mtDNA or Y chromosome match within the pair are highlighted in bold.
Rels - number of 1-6th degree relationships identified for the individual

## Sheet: S10 ROH
Table S10: Runs of homozygosity estimated with hapROH from imputed (IMP) and haploid-called (HAP) data from medieval Sint-Truiden using diploid (DIP) and pseudo-haploid (PS) calling options using 8 cM threshold.
	Time					IMP-PS1		IMP-DIP		HAP-PS2		IMP-PS1		IMP-DIP		HAP-PS2
ID	group	Het	Gaulish	Zone	Coverage	L>8cM	N	L>8cM	N	L>8cM	N	L>20cM	N	L>20cM	N	L>20cM	N
ST0004	I/II	0.319931	0.772	Trudoplein	0.701	0	0	0	0	0	0	0	0	0	0	0	0
ST0006	III	0.321164	0.94	Trudoplein	0.792	0	0	0	0	0	0	0	0	0	0	0	0
ST0008	II	0.320878	0.321	Trudoplein	0.908	0	0	0	0	0	0	0	0	0	0	0	0
ST0009	I/II	0.316925	0.358	Trudoplein	1.26	0	0	0	0	0	0	0	0	0	0	0	0
ST0011	I/II	0.320869	1	Trudoplein	1.18	0	0	0	0	0	0	0	0	0	0	0	0
ST0019	I/II	0.320843	0.669	Trudoplein	0.662	0	0	0	0	0	0	0	0	0	0	0	0
ST0020	II	0.326488	0.693	Trudoplein	0.255	0	0	0	0	.	.	0	0	0	0	.	.
ST0024	II	0.323599	0.553	Trudoplein	0.199	0	0	0	0	.	.	0	0	0	0	.	.
ST0027	II	0.318979	0.603	Trudoplein	10	0	0	0	0	0	0	0	0	0	0	0	0
ST0028	II	0.323162	0.645	Trudoplein	0.582	0	0	0	0	0	0	0	0	0	0	0	0
ST0032	II	0.3214	0.862	Trudoplein	0.746	0	0	0	0	0	0	0	0	0	0	0	0
ST0035	II	0.322349	0.963	Trudoplein	0.22	0	0	0	0	.	.	0	0	0	0	.	.
ST0036	II	0.322782	0.639	Trudoplein	1.36	0	0	0	0	0	0	0	0	0	0	0	0
ST0037	II	0.323373	0.717	Trudoplein	0.336	0	0	0	0	.	.	0	0	0	0	.	.
ST0040	II	0.321673	0.747	Trudoplein	1.1	0	0	0	0	0	0	0	0	0	0	0	0
ST0041	II	0.318736	0.943	Trudoplein	0.591	0	0	0	0	0	0	0	0	0	0	0	0
ST0042	II	0.321309	0.899	Trudoplein	1.6	0	0	0	0	0	0	0	0	0	0	0	0
ST0043	I	0.324467	0	Trudoplein	1.08	0	0	0	0	0	0	0	0	0	0	0	0
ST0044	II	0.340534	0.923	Trudoplein	0.248	0	0	0	0	.	.	0	0	0	0	.	.
ST0045	II	0.321578	0.863	Trudoplein	0.26	0	0	0	0	.	.	0	0	0	0	.	.
ST0046	II	0.323535	0.52	Trudoplein	0.44	0	0	0	0	0	0	0	0	0	0	0	0
ST0047	II	0.322234	0.307	Trudoplein	0.384	0	0	0	0	.	.	0	0	0	0	.	.
ST0048	II	0.321185	0.766	Trudoplein	1.46	0	0	0	0	0	0	0	0	0	0	0	0
ST0049	II	0.321525	1	Trudoplein	0.941	0	0	0	0	0	0	0	0	0	0	0	0
ST0052	II	0.320656	0.723	Trudoplein	0.883	0	0	0	0	0	0	0	0	0	0	0	0
ST0056	II	0.322054	1	Trudoplein	0.315	0	0	0	0	.	.	0	0	0	0	.	.
ST0057	II	0.328368	0.822	Trudoplein	0.35	0	0	0	0	.	.	0	0	0	0	.	.
ST0058	II	0.32257	0.547	Trudoplein	1.15	0	0	0	0	0	0	0	0	0	0	0	0
ST0062	I/II	0.32425	1	Trudoplein	0.318	0	0	0	0	.	.	0	0	0	0	.	.
ST0063	I/II	0.321558	0.851	Trudoplein	0.562	0	0	0	0	0	0	0	0	0	0	0	0
ST0064	I/II	0.331543	0.835	Trudoplein	0.195	0	0	0	0	.	.	0	0	0	0	.	.
ST0069	I/II	0.319312	0.661	Trudoplein	0.819	0	0	0	0	0	0	0	0	0	0	0	0
ST0070	II	0.319088	0.405	Trudoplein	1.08	0	0	0	0	0	0	0	0	0	0	0	0
ST0071	I/II	0.319265	0.606	Trudoplein	0.824	0	0	0	0	0	0	0	0	0	0	0	0
ST0074	I/II	0.321688	1	Trudoplein	1.18	0	0	0	0	0	0	0	0	0	0	0	0
ST0077	I/II	0.330144	0.982	Trudoplein	0.164	0	0	0	0	.	.	0	0	0	0	.	.
ST0079	I/II	0.325137	0.732	Trudoplein	0.248	0	0	0	0	.	.	0	0	0	0	.	.
ST0080	I/II	0.324143	0.839	Trudoplein	1.58	0	0	0	0	0	0	0	0	0	0	0	0
ST0081	I/II	0.32126	0.75	Trudoplein	1.03	0	0	0	0	0	0	0	0	0	0	0	0
ST0082	I/II	0.329292	1	Trudoplein	0.202	0	0	0	0	.	.	0	0	0	0	.	.
ST0083	I	0.323141	0.498	Trudoplein	1.07	0	0	0	0	0	0	0	0	0	0	0	0
ST0084	I/II	0.318607	0.327	Trudoplein	0.421	0	0	0	0	0	0	0	0	0	0	0	0
ST0085	I	0.322414	0.721	Trudoplein	1.37	0	0	0	0	0	0	0	0	0	0	0	0
ST0091	I/II	0.317249	0.79	Trudoplein	0.884	0	0	0	0	0	0	0	0	0	0	0	0
ST0092	I/II	0.322127	0.736	Trudoplein	1.16	0	0	0	0	0	0	0	0	0	0	0	0
ST0101	I/II	0.321002	0.417	Trudoplein	0.75	0	0	0	0	0	0	0	0	0	0	0	0
ST0102	I/II	0.32425	1	Trudoplein	0.196	0	0	0	0	.	.	0	0	0	0	.	.
ST0103	II	0.322053	1	Trudoplein	1.11	0	0	0	0	0	0	0	0	0	0	0	0
ST0119	IV	0.318049	0.692	Groenmarkt 1	0.977	0	0	0	0	0	0	0	0	0	0	0	0
ST0121	IV	0.324191	0.868	Groenmarkt 1	0.516	0	0	0	0	0	0	0	0	0	0	0	0
ST0128	I	0.323717	0.47	Trudoplein	0.366	0	0	0	0	0	0	0	0	0	0	0	0
ST0129	I	0.320801	0.64	Trudoplein	0.588	0	0	0	0	0	0	0	0	0	0	0	0
ST0132	I	0.319374	0.418	Trudoplein	1.04	0	0	0	0	0	0	0	0	0	0	0	0
ST0136	I	0.320816	0.29	Trudoplein	0.943	0	0	0	0	0	0	0	0	0	0	0	0
ST0139	I	0.321305	0.091	Trudoplein	0.832	0	0	0	0	0	0	0	0	0	0	0	0
ST0140	I	0.322501	0.968	Trudoplein	0.831	0	0	0	0	0	0	0	0	0	0	0	0
ST0141	II	0.319458	0.367	Trudoplein	1.04	0	0	0	0	0	0	0	0	0	0	0	0
ST0146	IV	0.322715	0.809	Groenmarkt 1	0.952	0	0	0	0	0	0	0	0	0	0	0	0
ST0156	IV	0.319998	0.58	Groenmarkt 1	0.235	0	0	0	0	.	.	0	0	0	0	.	.
ST0160	IV	0.323695	0.354	Groenmarkt 1	1.08	0	0	0	0	0	0	0	0	0	0	0	0
ST0162	I	0.322058	1	Trudoplein	0.513	0	0	0	0	0	0	0	0	0	0	0	0
ST0186	IV	0.321389	0.386	Groenmarkt 1	1.05	0	0	0	0	0	0	0	0	0	0	0	0
ST0206	IV	0.318579	0.518	Groenmarkt 1	0.112	0	0	0	0	.	.	0	0	0	0	.	.
ST0218	IV	0.323639	0.759	Groenmarkt 1	0.288	0	0	0	0	.	.	0	0	0	0	.	.
ST0219	IV	0.321738	0.464	Groenmarkt 1	1.21	0	0	0	0	0	0	0	0	0	0	0	0
ST0223	IV	0.324075	0.97	Groenmarkt 1	0.933	0	0	0	0	0	0	0	0	0	0	0	0
ST0246	IV	0.324172	0.964	Groenmarkt 1	0.833	0	0	0	0	0	0	0	0	0	0	0	0
ST0251	IV	0.324259	0.983	Groenmarkt 1	1.29	0	0	0	0	0	0	0	0	0	0	0	0
ST0253	IV	0.323307	0.64	Groenmarkt 1	1	0	0	0	0	0	0	0	0	0	0	0	0
ST0273	IV	0.347051	0.636	Groenmarkt 1	0.411	0	0	0	0	0	0	0	0	0	0	0	0
ST0277	IV	0.317313	0.748	Groenmarkt 1	0.961	0	0	0	0	0	0	0	0	0	0	0	0
ST0287	IV	0.319143	0.772	Groenmarkt 1	0.624	0	0	0	0	0	0	0	0	0	0	0	0
ST0292	III/IV	0.318361	0.603	Groenmarkt 1	1.03	0	0	0	0	0	0	0	0	0	0	0	0
ST0298	IV	0.325763	1	Groenmarkt 1	0.592	0	0	0	0	0	0	0	0	0	0	0	0
ST0299	IV	0.323165	0.725	Groenmarkt 1	1	0	0	0	0	0	0	0	0	0	0	0	0
ST0303	IV	0.33831	0.471	Groenmarkt 1	0.102	0	0	0	0	.	.	0	0	0	0	.	.
ST0321	IV	0.318916	0.944	Groenmarkt 1	1.05	0	0	0	0	0	0	0	0	0	0	0	0
ST0323	IV	0.318764	0.823	Groenmarkt 1	0.666	0	0	0	0	0	0	0	0	0	0	0	0
ST0339	III/IV	0.327141	0.519	Groenmarkt 1	0.215	0	0	0	0	.	.	0	0	0	0	.	.
ST0340	III/IV	0.326849	0.234	Groenmarkt 1	0.154	0	0	0	0	.	.	0	0	0	0	.	.
ST0348	IV	0.318298	0.921	Groenmarkt 1	1.04	0	0	0	0	0	0	0	0	0	0	0	0
ST0372	III/IV	0.323001	0.459	Groenmarkt 1	1.16	0	0	0	0	0	0	0	0	0	0	0	0
ST0388	IV	0.321334	0.64	Groenmarkt 1	1.18	0	0	0	0	0	0	0	0	0	0	0	0
ST0400	III/IV	0.319595	0.522	Groenmarkt 1	0.551	0	0	0	0	0	0	0	0	0	0	0	0
ST0415	III/IV	0.322044	0.414	Groenmarkt 1	1.23	0	0	0	0	0	0	0	0	0	0	0	0
ST0422	III/IV	0.322586	0.597	Groenmarkt 1	0.957	0	0	0	0	0	0	0	0	0	0	0	0
ST0444	III/IV	0.314433	0.502	Groenmarkt 1	0.15	12.2765	1	0	0	.	.	0	0	0	0	.	.
ST0475	III/IV	0.320913	0.786	Groenmarkt 1	0.218	0	0	0	0	.	.	0	0	0	0	.	.
ST0484	IV	0.318661	0.784	Groenmarkt 1	1	0	0	0	0	0	0	0	0	0	0	0	0
ST0485	III/IV	0.324267	0.47	Groenmarkt 1	0.894	0	0	0	0	0	0	0	0	0	0	0	0
ST0528	III/IV	0.32103	0.479	Groenmarkt 1	0.191	0	0	0	0	.	.	0	0	0	0	.	.
ST0552	III/IV	0.323275	0.884	Groenmarkt 1	0.254	0	0	0	0	.	.	0	0	0	0	.	.
ST0557	III/IV	0.328099	0.507	Groenmarkt 1	0.172	0	0	0	0	.	.	0	0	0	0	.	.
ST0563	IV	0.315799	0.544	Groenmarkt 1	0.135	0	0	0	0	.	.	0	0	0	0	.	.
ST0572	III	0.318753	0.425	Groenmarkt 1	0.698	0	0	0	0	0	0	0	0	0	0	0	0
ST0611	III	0.322393	0.446	Groenmarkt 1	0.694	0	0	0	0	0	0	0	0	0	0	0	0
ST0632	III	0.317117	0.744	Groenmarkt 1	0.375	0	0	0	0	0	0	0	0	0	0	0	0
ST0650	III	0.326556	0.602	Groenmarkt 1	0.162	0	0	0	0	.	.	0	0	0	0	.	.
ST0657	III	0.319019	0.905	Groenmarkt 1	1.37	10.3724	1	0	0	10.3728	1	0	0	0	0	0	0
ST0706	III	0.323277	0.767	Groenmarkt 1	0.939	0	0	0	0	0	0	0	0	0	0	0	0
ST0711	III	0.324159	0.21	Groenmarkt 1	0.252	0	0	0	0	.	.	0	0	0	0	.	.
ST0712	III	0.322045	0.75	Groenmarkt 1	1.28	0	0	0	0	0	0	0	0	0	0	0	0
ST0719	III	0.320589	0.719	Groenmarkt 1	1.42	0	0	0	0	0	0	0	0	0	0	0	0
ST0725	III	0.320162	0.489	Groenmarkt 1	0.591	0	0	0	0	0	0	0	0	0	0	0	0
ST0727	III	0.322202	0.966	Groenmarkt 1	1.28	0	0	0	0	0	0	0	0	0	0	0	0
ST0735	III	0.323814	0.952	Groenmarkt 1	3.74	0	0	0	0	0	0	0	0	0	0	0	0
ST0769	III	0.318548	0.039	Groenmarkt 1	4.4	0	0	0	0	0	0	0	0	0	0	0	0
ST0774	III	0.319147	0.564	Groenmarkt 1	0.142	0	0	0	0	.	.	0	0	0	0	.	.
ST0784	III	0.320702	0.198	Groenmarkt 1	1	0	0	0	0	0	0	0	0	0	0	0	0
ST0786	III	0.321096	0.5	Groenmarkt 1	1.04	0	0	0	0	0	0	0	0	0	0	0	0
ST0808	IV	0.320533	0.813	Groenmarkt 2	1.04	0	0	0	0	0	0	0	0	0	0	0	0
ST0815	III	0.321503	0.817	Groenmarkt 1	0.245	0	0	0	0	.	.	0	0	0	0	.	.
ST0830	III	0.318826	0.663	Groenmarkt 1	0.413	0	0	0	0	.	.	0	0	0	0	.	.
ST0832	III	0.321185	0.629	Groenmarkt 1	0.35	0	0	0	0	.	.	0	0	0	0	.	.
ST0837	III	0.322286	0.504	Groenmarkt 1	0.668	0	0	0	0	0	0	0	0	0	0	0	0
ST0851	III	0.320868	0.658	Groenmarkt 1	0.704	0	0	0	0	0	0	0	0	0	0	0	0
ST0871	III	0.321401	0.816	Groenmarkt 1	0.969	0	0	0	0	0	0	0	0	0	0	0	0
ST0892	III/IV	0.320521	0.351	Groenmarkt 2	0.914	0	0	0	0	0	0	0	0	0	0	0	0
ST0946	II	0.318015	0.487	Groenmarkt 1	1.41	11.5686	1	0	0	11.6578	1	0	0	0	0	0	0
ST1016	II	0.323818	0.786	Groenmarkt 1	1.13	0	0	0	0	0	0	0	0	0	0	0	0
ST1020	II	0.323367	0.451	Groenmarkt 1	0.927	0	0	0	0	0	0	0	0	0	0	0	0
ST1027	II	0.320147	0.41	Groenmarkt 1	1.3	0	0	0	0	0	0	0	0	0	0	0	0
ST1031	II	0.319332	0	Groenmarkt 1	0.49	14.0256	1	8.6202	1	13.7926	1	0	0	0	0	0	0
ST1036	II	0.320892	0.467	Groenmarkt 1	0.227	0	0	0	0	.	.	0	0	0	0	.	.
ST1037	II	0.322628	0.078	Groenmarkt 1	1.12	0	0	0	0	0	0	0	0	0	0	0	0
ST1039	II	0.318011	1	Groenmarkt 1	1.28	0	0	0	0	0	0	0	0	0	0	0	0
ST1043	II	0.321611	0.024	Groenmarkt 1	1.09	0	0	0	0	0	0	0	0	0	0	0	0
ST1044	II	0.322476	0.627	Groenmarkt 1	1.19	0	0	0	0	0	0	0	0	0	0	0	0
ST1045	II	0.320617	0	Groenmarkt 1	1.54	0	0	0	0	0	0	0	0	0	0	0	0
ST1054	II	0.319649	0.708	Groenmarkt 1	0.25	0	0	0	0	.	.	0	0	0	0	.	.
ST1062	II	0.323191	0.674	Groenmarkt 1	1.07	0	0	0	0	0	0	0	0	0	0	0	0
ST1078	II	0.3219	0.723	Groenmarkt 1	0.2	0	0	0	0	.	.	0	0	0	0	.	.
ST1080	II	0.321653	0.677	Groenmarkt 1	1.13	0	0	0	0	0	0	0	0	0	0	0	0
ST1179	II	0.321075	0.92	Groenmarkt 1	0.646	0	0	0	0	0	0	0	0	0	0	0	0
ST1184	II	0.316206	0.776	Groenmarkt 1	1.56	0	0	0	0	0	0	0	0	0	0	0	0
ST1186	II	0.317846	0.18	Groenmarkt 1	1.56	29.9863	1	29.5123	1	29.9718	1	29.9863	1	29.51	1	29.9718	1
ST1189	II	0.321675	0.241	Groenmarkt 1	0.415	0	0	0	0	0	0	0	0	0	0	0	0
ST1197	II	0.320114	0.708	Groenmarkt 1	2.54	0	0	0	0	0	0	0	0	0	0	0	0
ST1199	II	0.319149	0	Groenmarkt 1	1.35	0	0	0	0	0	0	0	0	0	0	0	0
ST1201	II	0.320816	0.489	Groenmarkt 1	0.605	0	0	0	0	0	0	0	0	0	0	0	0
ST1220	II	0.319414	0.253	Groenmarkt 1	1.65	0	0	0	0	0	0	0	0	0	0	0	0
ST1232	II	0.321156	0.314	Groenmarkt 1	1.99	22.4623	2	19.6942	2	22.1799	2	0	0	0	0	0	0
ST1233	II	0.316278	0	Groenmarkt 1	1.99	37.249	2	37.5774	2	37.9853	2	37.249	1	21.07	1	20.9344	1
ST1237	II	0.323049	0.304	Groenmarkt 1	1.66	0	0	0	0	0	0	0	0	0	0	0	0
ST1241	III/IV	0.317191	0.48	Groenmarkt 2	0.377	0	0	0	0	.	.	0	0	0	0	.	.
ST1245	III/IV	0.31747	0.564	Groenmarkt 2	0.289	0	0	0	0	.	.	0	0	0	0	.	.
ST1246	III	0.323437	0.826	Groenmarkt 2	1.98	0	0	0	0	0	0	0	0	0	0	0	0
ST1248	IV	0.316367	0.426	Groenmarkt 2	0.414	0	0	0	0	0	0	0	0	0	0	0	0
ST1279	III/IV	0.321675	0.416	Groenmarkt 2	0.834	0	0	0	0	0	0	0	0	0	0	0	0
ST1287	III	0.319481	0.81	Groenmarkt 2	0.702	0	0	0	0	0	0	0	0	0	0	0	0
ST1289	III/IV	0.318753	0.474	Groenmarkt 2	2.28	0	0	0	0	0	0	0	0	0	0	0	0
ST1298	III	0.32088	0.584	Groenmarkt 2	2.33	0	0	0	0	0	0	0	0	0	0	0	0
ST1307	III	0.321372	0.542	Groenmarkt 2	1.58	0	0	0	0	0	0	0	0	0	0	0	0
ST1308	III	0.323486	0.645	Groenmarkt 2	2.12	0	0	0	0	0	0	0	0	0	0	0	0
ST1318	III	0.324229	0.554	Groenmarkt 2	0.212	0	0	0	0	.	.	0	0	0	0	.	.
ST1319	III	0.316933	0.975	Groenmarkt 2	0.283	17.2284	1	0	0	.	.	0	0	0	0	.	.
ST1330	III	0.322097	0.431	Groenmarkt 2	0.581	0	0	0	0	0	0	0	0	0	0	0	0
ST1331	III	0.322657	0.331	Groenmarkt 2	0.662	0	0	0	0	0	0	0	0	0	0	0	0
ST1334	III	0.320483	0.498	Groenmarkt 2	4.35	0	0	0	0	0	0	0	0	0	0	0	0
ST1335	III	0.320018	0.682	Groenmarkt 2	0.248	0	0	0	0	.	.	0	0	0	0	.	.
ST1354	III	0.323804	0.938	Groenmarkt 2	0.227	0	0	0	0	.	.	0	0	0	0	.	.
ST1358	III	0.320097	0.263	Groenmarkt 2	2.03	0	0	0	0	0	0	0	0	0	0	0	0
ST1362	III	0.324679	0.171	Groenmarkt 2	0.297	0	0	0	0	.	.	0	0	0	0	.	.
ST1377	III	0.329203	0.854	Groenmarkt 2	1.54	0	0	0	0	0	0	0	0	0	0	0	0
ST1378	III	0.322038	0.67	Groenmarkt 2	1.39	0	0	0	0	0	0	0	0	0	0	0	0
ST1450	III	0.322755	0.552	Groenmarkt 2	2.68	0	0	0	0	0	0	0	0	0	0	0	0
ST1481	III	0.320722	0.736	Groenmarkt 2	1.91	0	0	0	0	0	0	0	0	0	0	0	0
ST1484	III	0.322476	0.793	Groenmarkt 2	0.483	0	0	0	0	0	0	0	0	0	0	0	0
ST1516	III	0.3185	0.596	Groenmarkt 2	1.93	36.7666	2	36.7963	2	36.5837	2	0	0	0	0	0	0
ST1527	III	0.322419	0.699	Groenmarkt 2	0.833	0	0	0	0	0	0	0	0	0	0	0	0
ST1567	II	0.323237	0.703	Groenmarkt 2	0.602	0	0	0	0	0	0	0	0	0	0	0	0
ST1574	III	0.319779	0.85	Groenmarkt 2	0.112	0	0	0	0	.	.	0	0	0	0	.	.
ST1591	II	0.320081	0.994	Groenmarkt 2	2.19	0	0	0	0	0	0	0	0	0	0	0	0
ST1596	II	0.319792	0.482	Groenmarkt 2	1.93	0	0	0	0	0	0	0	0	0	0	0	0
ST1606	III	0.323079	0.644	Groenmarkt 2	0.591	0	0	0	0	0	0	0	0	0	0	0	0
ST1610	III	0.323389	0.48	Groenmarkt 2	0.64	0	0	0	0	0	0	0	0	0	0	0	0
ST1615	III	0.322096	0.935	Groenmarkt 2	0.836	0	0	0	0	0	0	0	0	0	0	0	0
ST1616	III	0.320961	0.653	Groenmarkt 2	0.194	0	0	0	0	.	.	0	0	0	0	.	.
ST1626	III	0.319521	0.781	Groenmarkt 2	2.08	0	0	0	0	0	0	0	0	0	0	0	0
ST1633	III	0.32405	0.766	Groenmarkt 2	1.19	0	0	0	0	0	0	0	0	0	0	0	0
ST1635	III	0.31963	0.68	Groenmarkt 2	0.875	0	0	0	0	0	0	0	0	0	0	0	0
ST1688	II	0.32477	0.244	Groenmarkt 2	2.59	0	0	0	0	0	0	0	0	0	0	0	0
ST1695	II	0.319138	0.738	Groenmarkt 2	0.29	0	0	0	0	.	.	0	0	0	0	.	.
ST1714	II	0.321071	0.436	Groenmarkt 2	0.625	0	0	0	0	0	0	0	0	0	0	0	0
ST1715	II	0.323225	0.739	Groenmarkt 2	1.14	0	0	0	0	0	0	0	0	0	0	0	0
ST1736	II	0.320716	0.191	Groenmarkt 2	0.598	0	0	0	0	0	0	0	0	0	0	0	0
ST1743	II	0.322185	0.05	Groenmarkt 2	1.52	0	0	0	0	0	0	0	0	0	0	0	0
ST1753	II	0.3216	0.519	Groenmarkt 2	1.67	0	0	0	0	0	0	0	0	0	0	0	0
ST1761	II	0.327564	0.839	Groenmarkt 2	1.03	0	0	0	0	0	0	0	0	0	0	0	0
ST1763	II	0.320788	0.53	Groenmarkt 2	1.08	0	0	0	0	0	0	0	0	0	0	0	0
ST1774	II	0.317389	0.331	Groenmarkt 2	0.423	0	0	0	0	0	0	0	0	0	0	0	0
ST1787	II	0.323569	0.772	Groenmarkt 2	1.41	0	0	0	0	0	0	0	0	0	0	0	0
ST1788	II	0.321131	0.579	Groenmarkt 2	0.558	10.4835	1	10.7139	1	10.4249	1	0	0	0	0	0	0
ST1791	II	0.322864	0.329	Groenmarkt 2	1.45	0	0	0	0	0	0	0	0	0	0	0	0
ST1798	I	0.318253	0.34	Groenmarkt 2	0.263	0	0	0	0	.	.	0	0	0	0	.	.
ST1800	II	0.319512	0.475	Groenmarkt 2	1.25	0	0	0	0	0	0	0	0	0	0	0	0
ST1801	II	0.322788	0.841	Groenmarkt 2	1.75	0	0	0	0	0	0	0	0	0	0	0	0
ST1803	II	0.320349	0.547	Groenmarkt 2	1.02	0	0	0	0	0	0	0	0	0	0	0	0
ST1806	II	0.321672	0.715	Groenmarkt 2	0.817	0	0	0	0	0	0	0	0	0	0	0	0
ST1807	II	0.321516	0.841	Groenmarkt 2	1.01	0	0	0	0	0	0	0	0	0	0	0	0
ST1838	II	0.329745	0.655	Groenmarkt 2	0.158	0	0	0	0	.	.	0	0	0	0	.	.
ST1841	II	0.320481	0.561	Groenmarkt 2	0.374	0	0	0	0	0	0	0	0	0	0	0	0
ST1846	II	0.322126	0.529	Groenmarkt 2	1.11	0	0	0	0	0	0	0	0	0	0	0	0
ST1857	II	0.31995	0.812	Groenmarkt 2	0.917	0	0	0	0	0	0	0	0	0	0	0	0
ST1865	II	0.322069	0.653	Groenmarkt 2	0.532	0	0	0	0	0	0	0	0	0	0	0	0
ST1867	II	0.321926	0.693	Groenmarkt 2	1.31	0	0	0	0	0	0	0	0	0	0	0	0
ST1895	II	0.322049	0.521	Groenmarkt 2	1.35	0	0	0	0	0	0	0	0	0	0	0	0
ST1913	II	0.322032	0.816	Groenmarkt 3	2.83	0	0	0	0	0	0	0	0	0	0	0	0
ST1917	I	0.321558	0.723	Groenmarkt 3	1.01	0	0	0	0	0	0	0	0	0	0	0	0
ST1919	I/II	0.326472	0.905	Groenmarkt 3	0.688	13.6504	1	0	0	13.6414	1	0	0	0	0	0	0
ST1939	II	0.322722	0	Groenmarkt 2	0.471	0	0	0	0	0	0	0	0	0	0	0	0
ST1941	II	0.320826	0.962	Groenmarkt 2	0.381	0	0	0	0	0	0	0	0	0	0	0	0
ST1982	I/II	0.318401	0.831	Groenmarkt 3	0.998	0	0	0	0	0	0	0	0	0	0	0	0
ST1983	II	0.32021	0.485	Groenmarkt 2	1.33	0	0	0	0	0	0	0	0	0	0	0	0
ST1991	II	0.321259	0.547	Groenmarkt 2	1.3	0	0	0	0	0	0	0	0	0	0	0	0
ST2000	II	0.321415	0.927	Groenmarkt 2	1.05	0	0	0	0	0	0	0	0	0	0	0	0
ST2014	II	0.323867	0.761	Groenmarkt 2	0.595	0	0	0	0	0	0	0	0	0	0	0	0
ST2015	II	0.319948	0.98	Groenmarkt 2	1.3	0	0	0	0	0	0	0	0	0	0	0	0
ST2023	II	0.330193	0.791	Groenmarkt 2	0.153	0	0	0	0	.	.	0	0	0	0	.	.
ST2024	II	0.318809	0.256	Groenmarkt 2	1.28	0	0	0	0	0	0	0	0	0	0	0	0
ST2025	II	0.318132	0	Groenmarkt 2	1.99	0	0	0	0	0	0	0	0	0	0	0	0
ST2035	I/II	0.323478	0.862	Groenmarkt 3	1.36	0	0	0	0	0	0	0	0	0	0	0	0
ST2043	I	0.319734	0.385	Groenmarkt 3	0.537	0	0	0	0	0	0	0	0	0	0	0	0
ST2054	II	0.319299	0	Groenmarkt 2	1.54	0	0	0	0	0	0	0	0	0	0	0	0
ST2057	II	0.322472	0.128	Groenmarkt 2	1.85	0	0	0	0	0	0	0	0	0	0	0	0
ST2071	II	0.324446	0.718	Groenmarkt 2	0.48	0	0	0	0	0	0	0	0	0	0	0	0
ST2073	II	0.321814	0.479	Groenmarkt 2	1.06	0	0	0	0	0	0	0	0	0	0	0	0
ST2076	II	0.317957	0.531	Groenmarkt 2	0.109	0	0	0	0	.	.	0	0	0	0	.	.
ST2084	II	0.323803	0.58	Groenmarkt 2	0.37	0	0	0	0	.	.	0	0	0	0	.	.
ST2087	II	0.319663	0.894	Groenmarkt 2	0.719	0	0	0	0	0	0	0	0	0	0	0	0
ST2099	II	0.320176	1	Groenmarkt 2	1.19	0	0	0	0	0	0	0	0	0	0	0	0
ST2101	II	0.323281	0.577	Groenmarkt 2	0.584	0	0	0	0	0	0	0	0	0	0	0	0
ST2107	II	0.319376	0.966	Groenmarkt 2	0.945	0	0	0	0	0	0	0	0	0	0	0	0
ST2111	II	0.321319	0.599	Groenmarkt 2	0.236	0	0	0	0	.	.	0	0	0	0	.	.
ST2114	II	0.323557	0.741	Groenmarkt 2	1.09	0	0	0	0	0	0	0	0	0	0	0	0
ST2115	II	0.316881	0.755	Groenmarkt 2	0.843	0	0	0	0	0	0	0	0	0	0	0	0
ST2120	II	0.322518	0.652	Groenmarkt 2	0.447	0	0	0	0	0	0	0	0	0	0	0	0
ST2124	II	0.320508	0.364	Groenmarkt 2	0.326	0	0	0	0	.	.	0	0	0	0	.	.
ST2142	II	0.322246	0.767	Groenmarkt 2	2.74	0	0	0	0	0	0	0	0	0	0	0	0
ST2146	II	0.321464	0.225	Groenmarkt 2	0.597	0	0	0	0	0	0	0	0	0	0	0	0
ST2161	II	0.32381	0.659	Groenmarkt 2	0.719	0	0	0	0	0	0	0	0	0	0	0	0
ST2162	II	0.319867	0.167	Groenmarkt 2	0.259	0	0	0	0	.	.	0	0	0	0	.	.
ST2163	II	0.318579	1	Groenmarkt 2	0.245	0	0	0	0	.	.	0	0	0	0	.	.
ST2169	II	0.321342	0.719	Groenmarkt 2	1.23	0	0	0	0	0	0	0	0	0	0	0	0
ST2170	II	0.3215	0.537	Groenmarkt 2	0.454	0	0	0	0	0	0	0	0	0	0	0	0
ST2171	II	0.325509	0.555	Groenmarkt 2	0.135	0	0	0	0	.	.	0	0	0	0	.	.
ST2207	II	0.322236	0.812	Groenmarkt 2	0.864	0	0	0	0	0	0	0	0	0	0	0	0
ST2213	II	0.322798	0.518	Groenmarkt 2	0.53	0	0	0	0	0	0	0	0	0	0	0	0
ST2228	II	0.320727	0.841	Groenmarkt 2	1.17	0	0	0	0	0	0	0	0	0	0	0	0
ST2229	II	0.321902	0.596	Groenmarkt 2	1.15	0	0	0	0	0	0	0	0	0	0	0	0
ST2241	II	0.323139	0.466	Groenmarkt 2	1.07	0	0	0	0	0	0	0	0	0	0	0	0
ST2257	II	0.319786	0.64	Groenmarkt 2	0.258	0	0	0	0	.	.	0	0	0	0	.	.
ST2261	II	0.318999	0.132	Groenmarkt 2	0.833	10.1487	1	10.1003	1	9.6576	1	0	0	0	0	0	0
ST2263	II	0.321008	0.421	Groenmarkt 2	0.516	0	0	0	0	0	0	0	0	0	0	0	0
ST2269	II	0.320454	0.432	Groenmarkt 2	1.28	0	0	0	0	0	0	0	0	0	0	0	0
ST2299	II	0.316132	0.744	Groenmarkt 2	0.166	0	0	0	0	.	.	0	0	0	0	.	.
ST2310	II	0.320952	0.631	Groenmarkt 2	1.16	0	0	0	0	0	0	0	0	0	0	0	0
ST2315	II	0.321445	0.16	Groenmarkt 2	0.237	0	0	0	0	.	.	0	0	0	0	.	.
ST2318	II	0.322647	0.498	Groenmarkt 2	1.3	0	0	0	0	0	0	0	0	0	0	0	0
ST2320	II	0.322672	0	Groenmarkt 2	0.549	0	0	0	0	0	0	0	0	0	0	0	0
ST2326	II	0.324178	0.615	Groenmarkt 2	0.312	0	0	0	0	.	.	0	0	0	0	.	.
ST2327	II	0.32251	0.23	Groenmarkt 2	1.79	0	0	0	0	0	0	0	0	0	0	0	0
ST2329	II	0.321673	0.136	Groenmarkt 2	0.786	0	0	0	0	0	0	0	0	0	0	0	0
ST2334	II	0.323206	0.456	Groenmarkt 2	0.817	0	0	0	0	0	0	0	0	0	0	0	0
ST2335	II	0.320822	0.609	Groenmarkt 2	0.486	0	0	0	0	0	0	0	0	0	0	0	0
ST2354	II	0.330663	0.738	Groenmarkt 2	0.112	0	0	0	0	.	.	0	0	0	0	.	.
ST2357	II	0.321501	1	Groenmarkt 2	0.4	0	0	0	0	0	0	0	0	0	0	0	0
ST2358	II	0.319703	0.235	Groenmarkt 2	1.1	0	0	0	0	0	0	0	0	0	0	0	0
ST2363	II	0.321983	0.952	Groenmarkt 2	2.58	0	0	0	0	0	0	0	0	0	0	0	0
ST2364	II	0.323677	0.991	Groenmarkt 2	0.832	0	0	0	0	0	0	0	0	0	0	0	0
ST2378	II	0.322582	0.708	Groenmarkt 2	0.86	0	0	0	0	0	0	0	0	0	0	0	0
ST2390	II	0.32348	1	Groenmarkt 2	0.55	0	0	0	0	0	0	0	0	0	0	0	0
ST2391	II	0.319111	0.969	Groenmarkt 2	0.357	0	0	0	0	.	.	0	0	0	0	.	.
ST2397	II	0.322313	0.183	Groenmarkt 2	1.31	0	0	0	0	0	0	0	0	0	0	0	0
ST2420	II	0.319686	0.723	Groenmarkt 2	1.13	0	0	0	0	0	0	0	0	0	0	0	0
ST2421	II	0.322088	0.764	Groenmarkt 2	0.671	0	0	0	0	0	0	0	0	0	0	0	0
ST2428	II	0.320729	0.983	Groenmarkt 2	0.428	17.6858	1	0	0	17.7373	1	0	0	0	0	0	0
ST2431	II	0.320634	1	Groenmarkt 2	1.32	0	0	0	0	0	0	0	0	0	0	0	0
ST2433	II	0.322582	0.972	Groenmarkt 2	1.18	0	0	0	0	0	0	0	0	0	0	0	0
ST2434	II	0.32425	0.759	Groenmarkt 2	0.161	0	0	0	0	.	.	0	0	0	0	.	.
ST2435	II	0.318624	0.631	Groenmarkt 2	1.13	0	0	0	0	0	0	0	0	0	0	0	0
ST2436	II	0.319199	0.819	Groenmarkt 2	1.04	0	0	0	0	0	0	0	0	0	0	0	0
ST2439	II	0.327113	0.939	Groenmarkt 2	1.08	0	0	0	0	0	0	0	0	0	0	0	0
ST2452	II	0.321746	0.494	Groenmarkt 2	1.29	0	0	0	0	0	0	0	0	0	0	0	0
ST2455	II	0.319853	0.609	Groenmarkt 2	1.08	0	0	0	0	0	0	0	0	0	0	0	0
ST2457	II	0.320912	0.256	Groenmarkt 2	0.423	0	0	0	0	0	0	0	0	0	0	0	0
ST2500	II	0.324102	0.561	Groenmarkt 2	0.209	0	0	0	0	.	.	0	0	0	0	.	.
ST2516	II	0.317678	0.554	Groenmarkt 2	1.3	0	0	0	0	0	0	0	0	0	0	0	0
ST2542	II	0.322302	0.566	Groenmarkt 2	0.552	0	0	0	0	0	0	0	0	0	0	0	0
ST2551	II	0.321562	1	Groenmarkt 2	0.21	0	0	0	0	.	.	0	0	0	0	.	.
ST2552	II	0.320632	0.561	Groenmarkt 2	0.749	0	0	0	0	0	0	0	0	0	0	0	0
ST2637	II	0.317594	0.646	Groenmarkt 2	0.741	0	0	0	0	0	0	0	0	0	0	0	0
ST2638	II	0.318022	0.68	Groenmarkt 2	0.868	10.7357	1	0	0	10.8952	1	0	0	0	0	0	0
ST2653	I/II	0.31918	0.993	Groenmarkt 2	0.763	0	0	0	0	0	0	0	0	0	0	0	0
ST2654	I/II	0.324423	0.757	Groenmarkt 2	0.26	0	0	0	0	.	.	0	0	0	0	.	.
ST2666	I/II	0.321952	0.752	Groenmarkt 2	0.863	0	0	0	0	0	0	0	0	0	0	0	0
ST2689	II	0.325828	0.724	Groenmarkt 2	0.336	0	0	0	0	.	.	0	0	0	0	.	.
ST2701	II	0.323381	0.613	Groenmarkt 2	0.217	0	0	0	0	.	.	0	0	0	0	.	.
ST2805	I/II	0.319155	0.782	Groenmarkt 2	0.698	0	0	0	0	0	0	0	0	0	0	0	0
ST2814	II	0.321513	0.802	Groenmarkt 2	0.231	0	0	0	0	.	.	0	0	0	0	.	.
ST2819	I/II	0.319489	0.83	Groenmarkt 2	2.95	0	0	0	0	0	0	0	0	0	0	0	0
ST2835	I/II	0.322276	0.769	Groenmarkt 2	0.218	0	0	0	0	.	.	0	0	0	0	.	.
ST2871	II	0.320025	0.608	Groenmarkt 2	1.04	0	0	0	0	0	0	0	0	0	0	0	0
ST2889	I/II	0.322759	0.365	Groenmarkt 2	0.396	0	0	0	0	0	0	0	0	0	0	0	0
ST2913	II	0.322338	0.737	Groenmarkt 2	0.798	0	0	0	0	0	0	0	0	0	0	0	0
ST2914	II	0.321608	0.509	Groenmarkt 2	1.21	0	0	0	0	0	0	0	0	0	0	0	0
ST2932	II	0.321249	0.469	Groenmarkt 2	1.21	0	0	0	0	0	0	0	0	0	0	0	0
ST2933	II	0.319216	0.494	Groenmarkt 2	0.512	0	0	0	0	0	0	0	0	0	0	0	0
ST2937	I/II	0.322726	0.335	Groenmarkt 2	0.34	0	0	0	0	.	.	0	0	0	0	.	.
ST2945	II	0.318334	0.706	Groenmarkt 2	0.12	0	0	0	0	.	.	0	0	0	0	.	.
ST2954	I	0.316692	0.89	Groenmarkt 4	1.62	0	0	0	0	0	0	0	0	0	0	0	0
ST2961	I	0.3187	0.076	Groenmarkt 4	0.846	0	0	0	0	0	0	0	0	0	0	0	0
ST2964	I	0.318775	0.768	Groenmarkt 4	0.128	0	0	0	0	.	.	0	0	0	0	.	.
ST2969	III/IV	0.320674	0.883	Groenmarkt 2	0.411	0	0	0	0	0	0	0	0	0	0	0	0
ST2978	I	0.319863	0.912	Groenmarkt 4	1.16	0	0	0	0	0	0	0	0	0	0	0	0
ST2981	I	0.322713	0.383	Groenmarkt 4	1.21	0	0	0	0	0	0	0	0	0	0	0	0
ST2983	I	0.320166	0.751	Groenmarkt 4	0.893	0	0	0	0	0	0	0	0	0	0	0	0
ST2985	I	0.316816	0.665	Groenmarkt 4	1.53	0	0	0	0	0	0	0	0	0	0	0	0
ST2988	I	0.319536	0.958	Groenmarkt 4	1.03	0	0	0	0	0	0	0	0	0	0	0	0
ST2992	I	0.318954	0.75	Groenmarkt 4	1.01	0	0	0	0	0	0	0	0	0	0	0	0
ST2999	I	0.320852	0.552	Groenmarkt 4	0.844	0	0	0	0	0	0	0	0	0	0	0	0
ST3000	I	0.320414	0.84	Groenmarkt 4	0.37	0	0	0	0	0	0	0	0	0	0	0	0
ST3002	I	0.321114	1	Groenmarkt 4	0.18	0	0	0	0	.	.	0	0	0	0	.	.
ST3004	I	0.319843	0.815	Groenmarkt 4	0.398	0	0	0	0	0	0	0	0	0	0	0	0
ST3006	I	0.317778	0.658	Groenmarkt 4	0.772	0	0	0	0	0	0	0	0	0	0	0	0
ST3009	I	0.320554	0.532	Groenmarkt 4	1.22	0	0	0	0	0	0	0	0	0	0	0	0
ST3013	I	0.320488	0.658	Groenmarkt 4	0.392	0	0	0	0	0	0	0	0	0	0	0	0
ST3017	I	0.325186	0.637	Groenmarkt 4	0.2	0	0	0	0	.	.	0	0	0	0	.	.
ST3019	I	0.322681	0.828	Groenmarkt 4	0.331	0	0	0	0	.	.	0	0	0	0	.	.
ST3037	I	0.32086	0.338	Groenmarkt 4	0.825	0	0	0	0	0	0	0	0	0	0	0	0
ST3041	II	0.322803	0.333	Groenmarkt 2	0.946	0	0	0	0	0	0	0	0	0	0	0	0
ST3076	II	0.323498	0.452	Groenmarkt 2	0.236	0	0	0	0	.	.	0	0	0	0	.	.
Note, 1 - hapROH parameter settings: roh_min_l_inititial 0.02 - roh_min_l_final 0.04 - cutoff_post 0.999 - max_gap 0
2 - hapROH was run only on individuals with #1240K SNPs > 400,000) with roh_min_l_inititial 0.02 - roh_min_l_final 0.04 - cutoff_post 0.999 - max_gap 0.005
N - number of segments
Het - genome-wide heterzygosity at variant sites with minor allele frequency >0.05
Gaulish - estimated Gaulish ancestry

[truncated: 9 more sheets: S11 coburials, S12 phenoStats, S13 HIrisPlex, S14 immunity, S15 Fst_outliers, S16 Metagenomic, S17 DiagnosticSNPs, S18 mapStats Y. pestis, S19 phenoIndiv]
